# Supplementary material for: BRN2 expression increases anoikis resistance in melanoma
Source: Oncogenesis. 2020 Jul 6;9(7):64. doi: 10.1038/s41389-020-00247-1 (PMC7338542; doi:10.1038/s41389-020-00247-1)
Supplement: Supplementary file 5 — Supplementary Information 5 [file 41389_2020_247_MOESM5_ESM.xlsx]

## Sheet: BRN2 2 of 3 UP 48 h
ProbeID	MM370 48 h BRN2	MM455 48 h BRN2	MM603 48 h BRN2	Symbol	Definition
2370438	1.67443	3.41457		A2M	Homo sapiens alpha-2-macroglobulin (A2M), mRNA.
60280	1.64076	2.10418		AASS	Homo sapiens aminoadipate-semialdehyde synthase (AASS), nuclear gene encoding mitochondrial protein, mRNA.
4060358		1.55952	1.85664	ABCA1	Homo sapiens ATP-binding cassette, sub-family A (ABC1), member 1 (ABCA1), mRNA.
1230048		2.01048	1.55164	ABCB1	Homo sapiens ATP-binding cassette, sub-family B (MDR/TAP), member 1 (ABCB1), mRNA.
5890112	1.70799	2.15897		ACBD3	Homo sapiens acyl-Coenzyme A binding domain containing 3 (ACBD3), mRNA.
6480059	2.30203	2.67904	1.51701	ACTA2	Homo sapiens actin, alpha 2, smooth muscle, aorta (ACTA2), mRNA.
5290672	1.72066	2.57014		ACYP2	Homo sapiens acylphosphatase 2, muscle type (ACYP2), mRNA.
6900086	1.98093	1.54249		ADAMTS1	Homo sapiens ADAM metallopeptidase with thrombospondin type 1 motif, 1 (ADAMTS1), mRNA.
6060142		1.63365	1.64055	AFF1	Homo sapiens AF4/FMR2 family, member 1 (AFF1), mRNA.
2360189		1.51845	1.76671	AFF4	Homo sapiens AF4/FMR2 family, member 4 (AFF4), mRNA.
4890672	1.53405	2.03262		AHR	Homo sapiens aryl hydrocarbon receptor (AHR), mRNA.
6060367	2.71681	1.97989		AHR	Homo sapiens aryl hydrocarbon receptor (AHR), mRNA.
670463		2.08606	1.62248	AK3	Homo sapiens adenylate kinase 3 (AK3), nuclear gene encoding mitochondrial protein, mRNA.
5310646		2.88453	4.46963	AKR1B10	Homo sapiens aldo-keto reductase family 1, member B10 (aldose reductase) (AKR1B10), mRNA.
2760274		1.87565	1.53828	AKR1B15	Homo sapiens aldo-keto reductase family 1, member B15 (AKR1B15), mRNA.
7210632	2.05399		2.2373	AKR1C3	Homo sapiens aldo-keto reductase family 1, member C3 (3-alpha hydroxysteroid dehydrogenase, type II) (AKR1C3), mRNA.
2070575	4.10839	2.34922	2.59887	ALCAM	Homo sapiens activated leukocyte cell adhesion molecule (ALCAM), mRNA.
670360	1.67218	1.8981		ALKBH6	Homo sapiens alkB, alkylation repair homolog 6 (E. coli) (ALKBH6), transcript variant 1, mRNA.
2140156	3.65336	2.8894	2.93467	ALS2	Homo sapiens amyotrophic lateral sclerosis 2 (juvenile) (ALS2), mRNA.
110521	1.92246	1.61427		ALX1	Homo sapiens ALX homeobox 1 (ALX1), mRNA.
1450672		1.74681	1.62834	ANK3	Homo sapiens ankyrin 3, node of Ranvier (ankyrin G) (ANK3), transcript variant 2, mRNA.
2970672	1.56563		1.57587	ANKIB1	Homo sapiens ankyrin repeat and IBR domain containing 1 (ANKIB1), mRNA.
2510224		1.60091	2.80302	ANKRD57	Homo sapiens ankyrin repeat domain 57 (ANKRD57), mRNA.
10685	2.03311	3.44567		ANTXR2	Homo sapiens anthrax toxin receptor 2 (ANTXR2), mRNA.
7000008		1.669	1.74465	APLP1	Homo sapiens amyloid beta (A4) precursor-like protein 1 (APLP1), transcript variant 1, mRNA.
6100524		1.61915	1.80478	ARFGEF1	Homo sapiens ADP-ribosylation factor guanine nucleotide-exchange factor 1(brefeldin A-inhibited) (ARFGEF1), mRNA.
1030753	1.55145		1.55595	ARHGEF16	Homo sapiens Rho guanine exchange factor (GEF) 16 (ARHGEF16), mRNA.
6510553	1.78978		1.69039	ARID3A	Homo sapiens AT rich interactive domain 3A (BRIGHT-like) (ARID3A), mRNA.
5960670		2.92589	1.76726	ARID3B	Homo sapiens AT rich interactive domain 3B (BRIGHT-like) (ARID3B), mRNA.
1410408	3.48771	4.31272	2.7979	ARID5B	Homo sapiens AT rich interactive domain 5B (MRF1-like) (ARID5B), mRNA.
4480722	1.68759	1.69459	1.90564	ARL13B	Homo sapiens ADP-ribosylation factor-like 13B (ARL13B), transcript variant 2, mRNA.
7560615		1.57942	1.57411	ARL4A	Homo sapiens ADP-ribosylation factor-like 4A (ARL4A), transcript variant 3, mRNA.
1410113	2.93185	3.00447	3.4518	ARL4A	Homo sapiens ADP-ribosylation factor-like 4A (ARL4A), transcript variant 1, mRNA.
20142	1.6257	1.83545		ARPC5	Homo sapiens actin related protein 2/3 complex, subunit 5, 16kDa (ARPC5), mRNA.
270215	2.63796	1.9234		ARSB	Homo sapiens arylsulfatase B (ARSB), transcript variant 1, mRNA.
6900309	1.57717		1.97954	ARSB	Homo sapiens arylsulfatase B (ARSB), transcript variant 1, mRNA.
650722		2.0019	1.62131	ASCC3	Homo sapiens activating signal cointegrator 1 complex subunit 3 (ASCC3), transcript variant 1, mRNA.
4780128		1.67964	1.84723	ATF3	Homo sapiens activating transcription factor 3 (ATF3), transcript variant 4, mRNA.
6480630	2.44953		2.0676	ATP9A	Homo sapiens ATPase, class II, type 9A (ATP9A), mRNA.
7560041	1.97235		2.25287	AXUD1	Homo sapiens AXIN1 up-regulated 1 (AXUD1), mRNA.
940288	1.54218		1.50047	BAZ1A	Homo sapiens bromodomain adjacent to zinc finger domain, 1A (BAZ1A), transcript variant 2, mRNA.
450075	1.65142	1.62286		BAZ2B	Homo sapiens bromodomain adjacent to zinc finger domain, 2B (BAZ2B), mRNA.
2370703	1.88355		3.06767	BBX	Homo sapiens bobby sox homolog (Drosophila) (BBX), mRNA.
6280458	3.54107		3.86573	BCL6	Homo sapiens B-cell CLL/lymphoma 6 (zinc finger protein 51) (BCL6), transcript variant 1, mRNA.
770603	2.47709	4.70198	1.77104	BDNF	Homo sapiens brain-derived neurotrophic factor (BDNF), transcript variant 4, mRNA.
6480468		2.02536	1.66757	BEX1	Homo sapiens brain expressed, X-linked 1 (BEX1), mRNA.
2630743		2.34389	1.62861	BLOC1S2	Homo sapiens biogenesis of lysosomal organelles complex-1, subunit 2 (BLOC1S2), transcript variant 2, mRNA.
670647		1.66152	1.58207	BMP2K	Homo sapiens BMP2 inducible kinase (BMP2K), transcript variant 2, mRNA.
4900674	10.5161		1.52189	BST2	Homo sapiens bone marrow stromal cell antigen 2 (BST2), mRNA.
4730369	1.52286		1.6151	BTG1	Homo sapiens B-cell translocation gene 1, anti-proliferative (BTG1), mRNA.
3130291	3.08723	1.91217	1.94375	C12orf57	Homo sapiens chromosome 12 open reading frame 57 (C12orf57), mRNA.
5700301		2.02732	1.63197	C14orf129	Homo sapiens chromosome 14 open reading frame 129 (C14orf129), mRNA.
1010575	1.63014	3.09896		C16orf87	Homo sapiens chromosome 16 open reading frame 87 (C16orf87), mRNA.
4070424	2.99954	2.05391	2.62876	C16orf93	Homo sapiens chromosome 16 open reading frame 93 (C16orf93), mRNA.
580066	1.79151	2.05977	1.5499	C1GALT1	Homo sapiens core 1 synthase, glycoprotein-N-acetylgalactosamine 3-beta-galactosyltransferase, 1 (C1GALT1), mRNA.
6020377	1.61804	1.58407		C1GALT1C1	Homo sapiens C1GALT1-specific chaperone 1 (C1GALT1C1), transcript variant 1, mRNA.
1010446	1.67918	1.92482	2.71349	C1QTNF6	Homo sapiens C1q and tumor necrosis factor related protein 6 (C1QTNF6), transcript variant 1, mRNA.
1400601	2.07849		3.66694	C20orf100	Homo sapiens chromosome 20 open reading frame 100 (C20orf100), mRNA.
7400689		1.58737	1.6192	C20orf11	Homo sapiens chromosome 20 open reading frame 11 (C20orf11), mRNA.
7040162	1.52387	1.83846		C21orf59	Homo sapiens chromosome 21 open reading frame 59 (C21orf59), mRNA.
2230376	2.92707	2.78814	3.74881	C4orf34	Homo sapiens chromosome 4 open reading frame 34 (C4orf34), mRNA.
6900301	4.09518	2.9139	3.73471	C4orf34	Homo sapiens chromosome 4 open reading frame 34 (C4orf34), mRNA.
5860754	1.54603	1.50747		C6orf62	Homo sapiens chromosome 6 open reading frame 62 (C6orf62), mRNA.
2600379	1.50903	1.64473	2.10671	C9orf150	Homo sapiens chromosome 9 open reading frame 150 (C9orf150), mRNA.
3130703		1.74058	1.87113	CA13	Homo sapiens carbonic anhydrase XIII (CA13), mRNA.
990300		2.4988	2.02617	CALCRL	Homo sapiens calcitonin receptor-like (CALCRL), mRNA.
1110364	1.64504		1.89998	CAMK2D	Homo sapiens calcium/calmodulin-dependent protein kinase (CaM kinase) II delta (CAMK2D), transcript variant 3, mRNA.
4210719	1.61919	1.72163		CART1	Homo sapiens cartilage paired-class homeoprotein 1 (CART1), mRNA.
1660424	1.68659	2.04939		CASK	Homo sapiens calcium/calmodulin-dependent serine protein kinase (MAGUK family) (CASK), mRNA.
2630577	1.54953	1.87158	1.96946	CAV2	Homo sapiens caveolin 2 (CAV2), transcript variant 1, mRNA.
620360	1.58298	1.62054	1.92091	CAV2	Homo sapiens caveolin 2 (CAV2), transcript variant 1, mRNA.
5270132	2.20777		2.92767	CBLB	Homo sapiens Cas-Br-M (murine) ecotropic retroviral transforming sequence b (CBLB), mRNA.
620685	4.50655	5.53123	2.201	CBLN2	Homo sapiens cerebellin 2 precursor (CBLN2), mRNA.
6620291	1.63688	1.64527		CBLN3	Homo sapiens cerebellin 3 precursor (CBLN3), mRNA.
3940471	1.77671	2.39918		CCDC106	Homo sapiens coiled-coil domain containing 106 (CCDC106), mRNA.
70603	2.0699	1.95679	1.69906	CCDC50	Homo sapiens coiled-coil domain containing 50 (CCDC50), transcript variant 1, mRNA.
5290026		2.27241	3.39923	CCDC85A	Homo sapiens coiled-coil domain containing 85A (CCDC85A), mRNA.
130703	1.82497	1.61627		CCNDBP1	Homo sapiens cyclin D-type binding-protein 1 (CCNDBP1), transcript variant 1, mRNA.
2470097	3.02011	2.33601		CCNDBP1	Homo sapiens cyclin D-type binding-protein 1 (CCNDBP1), transcript variant 2, mRNA.
2490066		1.70041	1.59679	CD2BP2	Homo sapiens CD2 (cytoplasmic tail) binding protein 2 (CD2BP2), mRNA.
1010592	2.40838	9.04196	6.07965	CD36	Homo sapiens CD36 molecule (thrombospondin receptor) (CD36), transcript variant 1, mRNA.
3310538	2.14562	7.8564	6.58643	CD36	Homo sapiens CD36 molecule (thrombospondin receptor) (CD36), transcript variant 3, mRNA.
4150193	2.12542	2.55686	2.77264	CD47	Homo sapiens CD47 molecule (CD47), transcript variant 2, mRNA.
830274	3.58567	4.11363		CD55	Homo sapiens CD55 molecule, decay accelerating factor for complement (Cromer blood group) (CD55), mRNA.
4220068		1.67969	1.51565	CD70	Homo sapiens CD70 molecule (CD70), mRNA.
6770161		1.86999	1.59518	CDC42SE2	Homo sapiens CDC42 small effector 2 (CDC42SE2), transcript variant 2, mRNA.
1170709	1.74957	1.69318	2.29349	CDH2	Homo sapiens cadherin 2, type 1, N-cadherin (neuronal) (CDH2), mRNA.
5290475		1.50424	1.569	CDKN1A	Homo sapiens cyclin-dependent kinase inhibitor 1A (p21, Cip1) (CDKN1A), transcript variant 2, mRNA.
4920593		1.7372	1.51678	CDKN2C	Homo sapiens cyclin-dependent kinase inhibitor 2C (p18, inhibits CDK4) (CDKN2C), transcript variant 2, mRNA.
5490408	1.77581	2.29257	1.72756	CEBPD	Homo sapiens CCAAT/enhancer binding protein (C/EBP), delta (CEBPD), mRNA.
380424	1.83343	1.89526	4.7701	CFH	Homo sapiens complement factor H (CFH), transcript variant 2, mRNA.
6250484	1.814	1.71846	3.81157	CFH	Homo sapiens complement factor H (CFH), transcript variant 2, mRNA.
3360279	1.70754	1.84841	5.28241	CFH	Homo sapiens complement factor H (CFH), transcript variant 2, mRNA.
3130576	2.04157		1.6462	CHIC2	Homo sapiens cysteine-rich hydrophobic domain 2 (CHIC2), mRNA.
7650347	1.55089	1.66402		CHMP5	Homo sapiens chromatin modifying protein 5 (CHMP5), mRNA.
610332	1.72247		2.81926	CHN1	Homo sapiens chimerin (chimaerin) 1 (CHN1), transcript variant 2, mRNA.
2630687	1.65195	2.06989		CHPT1	Homo sapiens choline phosphotransferase 1 (CHPT1), mRNA.
540692	2.52631		1.98713	CHST2	Homo sapiens carbohydrate (N-acetylglucosamine-6-O) sulfotransferase 2 (CHST2), mRNA.
4250328	2.26782	3.41593	1.85786	CHSY3	Homo sapiens chondroitin sulfate synthase 3 (CHSY3), mRNA.
650689	5.76996	2.56363	2.53682	CLIP3	Homo sapiens CAP-GLY domain containing linker protein 3 (CLIP3), mRNA.
6380608	1.51918	1.92295		CMAS	Homo sapiens cytidine monophosphate N-acetylneuraminic acid synthetase (CMAS), mRNA.
2900187		1.53437	1.50725	CNIH	Homo sapiens cornichon homolog (Drosophila) (CNIH), transcript variant 2, mRNA.
4010152		1.51132	1.54389	CNR1	Homo sapiens cannabinoid receptor 1 (brain) (CNR1), transcript variant 1, mRNA.
5080601	1.99746	2.95089	2.34064	COBLL1	Homo sapiens COBL-like 1 (COBLL1), mRNA.
5420376	1.6154	1.85343		COG6	Homo sapiens component of oligomeric golgi complex 6 (COG6), mRNA.
4730324	3.52452	5.98677		COL10A1	Homo sapiens collagen, type X, alpha 1 (COL10A1), mRNA.
2120021	16.7943	8.13728		COL3A1	Homo sapiens collagen, type III, alpha 1 (COL3A1), mRNA.
4490292	3.66908	3.29284	1.97381	COL5A2	Homo sapiens collagen, type V, alpha 2 (COL5A2), mRNA.
2100767	1.56264	2.15551	6.55385	COLEC12	Homo sapiens collectin sub-family member 12 (COLEC12), mRNA.
4590603	1.81928	2.57743		CPM	Homo sapiens carboxypeptidase M (CPM), transcript variant 2, mRNA.
5090731	2.01728	1.60675		CRIPT	Homo sapiens cysteine-rich PDZ-binding protein (CRIPT), mRNA.
270458	1.82785	2.04381	3.13394	CRISPLD1	Homo sapiens cysteine-rich secretory protein LCCL domain containing 1 (CRISPLD1), mRNA.
1430750	2.17468	2.01362	3.35048	CRISPLD1	Homo sapiens cysteine-rich secretory protein LCCL domain containing 1 (CRISPLD1), mRNA.
940577	1.56277	1.67346		CSNK1G1	Homo sapiens casein kinase 1, gamma 1 (CSNK1G1), mRNA.
1940326	1.68913	1.76235		CSRNP2	Homo sapiens cysteine-serine-rich nuclear protein 2 (CSRNP2), mRNA.
1110372	1.61106	1.53468		CSRNP2	Homo sapiens cysteine-serine-rich nuclear protein 2 (CSRNP2), mRNA.
2640292	3.22151	2.58049	1.64322	CTGF	Homo sapiens connective tissue growth factor (CTGF), mRNA.
5690687	5.85012	1.77227		CTGF	Homo sapiens connective tissue growth factor (CTGF), mRNA.
2640768		1.68574	1.58109	CTSC	Homo sapiens cathepsin C (CTSC), transcript variant 1, mRNA.
360114	4.73999	2.49791	2.93783	CTXN1	Homo sapiens cortexin 1 (CTXN1), mRNA.
5860368		1.84939	1.65261	CUL4B	Homo sapiens cullin 4B (CUL4B), transcript variant 2, mRNA.
870161	2.9335	2.28317	2.90461	CXADR	Homo sapiens coxsackie virus and adenovirus receptor (CXADR), mRNA.
6280332		1.95091	2.05406	CXCL16	Homo sapiens chemokine (C-X-C motif) ligand 16 (CXCL16), mRNA.
7380768	1.66886	2.72328		CXorf39	Homo sapiens chromosome X open reading frame 39 (CXorf39), mRNA.
6100768		2.773	1.59371	CYFIP2	Homo sapiens cytoplasmic FMR1 interacting protein 2 (CYFIP2), transcript variant 3, mRNA.
3930605	1.61549	1.54067		CYR61	Homo sapiens cysteine-rich, angiogenic inducer, 61 (CYR61), mRNA.
610152	1.83334	2.09989		DAB2	Homo sapiens disabled homolog 2, mitogen-responsive phosphoprotein (Drosophila) (DAB2), mRNA.
3930367	2.2823	2.14293		DAB2	Homo sapiens disabled homolog 2, mitogen-responsive phosphoprotein (Drosophila) (DAB2), mRNA.
5700220	2.32876	2.10115		DAPK1	Homo sapiens death-associated protein kinase 1 (DAPK1), mRNA.
5080594	1.51006	1.98049		DCAF6	Homo sapiens DDB1 and CUL4 associated factor 6 (DCAF6), transcript variant 2, mRNA.
1660307		2.3168	1.53844	DCAF6	Homo sapiens DDB1 and CUL4 associated factor 6 (DCAF6), transcript variant 2, mRNA.
7650296	16.0115	11.9386	2.61317	DCN	Homo sapiens decorin (DCN), transcript variant C, mRNA.
50368	4.45229	1.74394	1.74502	DCN	Homo sapiens decorin (DCN), transcript variant A1, mRNA.
5550719	3.72899	2.35353		DCN	Homo sapiens decorin (DCN), transcript variant A2, mRNA.
7560288		1.52734	1.73254	DCUN1D3	Homo sapiens DCN1, defective in cullin neddylation 1, domain containing 3 (S. cerevisiae) (DCUN1D3), mRNA.
830619		2.68331	3.30489	DDIT3	Homo sapiens DNA-damage-inducible transcript 3 (DDIT3), mRNA.
3930553		2.27822	1.86886	DDX10	Homo sapiens DEAD (Asp-Glu-Ala-Asp) box polypeptide 10 (DDX10), mRNA.
7150674	1.65929	2.30262		dJ341D10.1	Homo sapiens dJ341D10.1 (novel protein) (dJ341D10.1), mRNA.
5570102	8.42705	1.87103	2.01112	DKK1	Homo sapiens dickkopf homolog 1 (Xenopus laevis) (DKK1), mRNA.
4560343	2.26552	2.26811	1.79751	DMTF1	Homo sapiens cyclin D binding myb-like transcription factor 1 (DMTF1), mRNA.
2850064		2.5385	2.13435	DMTF1	Homo sapiens cyclin D binding myb-like transcription factor 1 (DMTF1), mRNA.
3830653	1.83775	1.59371	1.51318	DNAJB2	Homo sapiens DnaJ (Hsp40) homolog, subfamily B, member 2 (DNAJB2), transcript variant 2, mRNA.
7610730	2.48563		1.79625	DOCK11	Homo sapiens dedicator of cytokinesis 11 (DOCK11), mRNA.
2710400	2.75995	4.31354	2.37137	DSC2	Homo sapiens desmocollin 2 (DSC2), transcript variant Dsc2b, mRNA.
4120563	1.62919		3.23058	DST	Homo sapiens dystonin (DST), transcript variant 1e, mRNA.
3520762		2.14226	3.21888	DYNC1I1	Homo sapiens dynein, cytoplasmic 1, intermediate chain 1 (DYNC1I1), mRNA.
6370356	5.60585	2.39501	2.7654	EEF1A2	Homo sapiens eukaryotic translation elongation factor 1 alpha 2 (EEF1A2), mRNA.
870338	27.6676	16.2247	4.5988	EGR1	Homo sapiens early growth response 1 (EGR1), mRNA.
6020255	2.98258	2.49648	10.1188	EGR2	Homo sapiens early growth response 2 (Krox-20 homolog, Drosophila) (EGR2), mRNA.
2120079	2.58063		1.69643	EIF2AK2	Homo sapiens eukaryotic translation initiation factor 2-alpha kinase 2 (EIF2AK2), mRNA.
3290551	1.53221	1.71864		EIF4G3	Homo sapiens eukaryotic translation initiation factor 4 gamma, 3 (EIF4G3), mRNA.
2190356	1.89921	2.10331		EIF5A2	Homo sapiens eukaryotic translation initiation factor 5A2 (EIF5A2), mRNA.
4810487		2.33368	2.70164	ELMOD1	Homo sapiens ELMO/CED-12 domain containing 1 (ELMOD1), mRNA.
4760056		2.2958	1.83484	ELOVL4	Homo sapiens elongation of very long chain fatty acids (FEN1/Elo2, SUR4/Elo3, yeast)-like 4 (ELOVL4), mRNA.
1170093		1.62392	2.05206	EML1	Homo sapiens echinoderm microtubule associated protein like 1 (EML1), transcript variant 2, mRNA.
110139	1.98948	1.96508	2.35605	EML4	Homo sapiens echinoderm microtubule associated protein like 4 (EML4), mRNA.
3420553	1.89425	2.24131		ENPP1	Homo sapiens ectonucleotide pyrophosphatase/phosphodiesterase 1 (ENPP1), mRNA.
1510538	2.6334	2.10985		EPB41L3	Homo sapiens erythrocyte membrane protein band 4.1-like 3 (EPB41L3), mRNA.
7100639	2.23097		1.76378	ERRFI1	Homo sapiens ERBB receptor feedback inhibitor 1 (ERRFI1), mRNA.
730544	2.10516	3.16448	1.61607	EVI1	Homo sapiens ecotropic viral integration site 1 (EVI1), mRNA.
7330196	2.13749	1.9326	1.57403	EXOC6	Homo sapiens exocyst complex component 6 (EXOC6), transcript variant 1, mRNA.
1260180	1.57827	2.04544	2.02785	EYA4	Homo sapiens eyes absent homolog 4 (Drosophila) (EYA4), transcript variant 1, mRNA.
10079	1.59739	3.93904		F3	Homo sapiens coagulation factor III (thromboplastin, tissue factor) (F3), mRNA.
150373	5.11264	3.06516		FABP4	Homo sapiens fatty acid binding protein 4, adipocyte (FABP4), mRNA.
3800369	1.50897	1.72815		FAM110B	Homo sapiens family with sequence similarity 110, member B (FAM110B), mRNA.
3060661	2.18816	4.74425	2.42614	FAM188A	Homo sapiens family with sequence similarity 188, member A (FAM188A), mRNA.
1260767	2.32179	2.94645		FAM3C	Homo sapiens family with sequence similarity 3, member C (FAM3C), transcript variant 2, mRNA.
780332	2.64412	2.94909		FAM3C	Homo sapiens family with sequence similarity 3, member C (FAM3C), transcript variant 2, mRNA.
3940133	3.5239	3.20139	3.97656	FAM46A	Homo sapiens family with sequence similarity 46, member A (FAM46A), mRNA.
1300392	1.92		1.53588	FAM83H	Homo sapiens family with sequence similarity 83, member H (FAM83H), mRNA.
2000224	1.59145		1.74332	FAM89B	Homo sapiens family with sequence similarity 89, member B (FAM89B), transcript variant 3, mRNA.
2510048	2.68832	2.64958	1.8077	FBXO30	Homo sapiens F-box protein 30 (FBXO30), mRNA.
1820328	2.78769	2.50744	2.18548	FERMT2	Homo sapiens fermitin family homolog 2 (Drosophila) (FERMT2), mRNA.
7380239	1.99303	3.13312		FGF13	Homo sapiens fibroblast growth factor 13 (FGF13), transcript variant 1A, mRNA.
7510551	1.78354	3.65716		FLJ21986	Homo sapiens hypothetical protein FLJ21986 (FLJ21986), mRNA.
3940050	3.63826		7.1445	FLJ46906	PREDICTED: Homo sapiens hypothetical gene supported by AK128874; BC071813 (FLJ46906), mRNA.
4610056	4.81915	4.44212		FLRT2	Homo sapiens fibronectin leucine rich transmembrane protein 2 (FLRT2), mRNA.
4280017		2.66278	3.14171	FOS	Homo sapiens v-fos FBJ murine osteosarcoma viral oncogene homolog (FOS), mRNA.
7160239	1.57352	1.99256		FOSB	Homo sapiens FBJ murine osteosarcoma viral oncogene homolog B (FOSB), mRNA.
830056	1.56545	5.30607	2.14296	FOXA1	Homo sapiens forkhead box A1 (FOXA1), mRNA.
2760079	4.51074	1.67505	4.58007	FOXC1	Homo sapiens forkhead box C1 (FOXC1), mRNA.
6770719	2.19317	1.86965		FOXO1	Homo sapiens forkhead box O1 (FOXO1), mRNA.
1070162	1.62118	3.94034		FSTL5	Homo sapiens follistatin-like 5 (FSTL5), mRNA.
6420465	1.74812	1.77509	1.8651	GABARAPL1	Homo sapiens GABA(A) receptor-associated protein like 1 (GABARAPL1), mRNA.
20152		3.16919	1.97429	GABRA2	Homo sapiens gamma-aminobutyric acid (GABA) A receptor, alpha 2 (GABRA2), mRNA.
70730	1.58117	3.78173		GAS6	Homo sapiens growth arrest-specific 6 (GAS6), mRNA.
7560450		4.22167	2.96426	GCG	Homo sapiens glucagon (GCG), mRNA.
1990577	1.81819		1.66526	GCLM	Homo sapiens glutamate-cysteine ligase, modifier subunit (GCLM), mRNA.
830653	1.65932	1.71122	1.64342	GDI1	Homo sapiens GDP dissociation inhibitor 1 (GDI1), mRNA.
1580128	2.43201	1.58703		GJA3	Homo sapiens gap junction protein, alpha 3, 46kDa (GJA3), mRNA.
940274		1.78588	1.70291	GK	Homo sapiens glycerol kinase (GK), transcript variant 2, mRNA.
4150369		2.03967	1.89628	GK	Homo sapiens glycerol kinase (GK), transcript variant 1, mRNA.
1070603	1.72763	2.26553	1.91776	GNAI1	Homo sapiens guanine nucleotide binding protein (G protein), alpha inhibiting activity polypeptide 1 (GNAI1), mRNA.
3130768	2.16313	1.64106		GOLGB1	Homo sapiens golgin B1, golgi integral membrane protein (GOLGB1), mRNA.
5870221		1.64699	2.00453	GOLPH4	Homo sapiens golgi phosphoprotein 4 (GOLPH4), mRNA.
1570154	1.60888	1.84946	2.72574	GPNMB	Homo sapiens glycoprotein (transmembrane) nmb (GPNMB), transcript variant 2, mRNA.
6840164	1.50016	1.89516	2.27458	GPNMB	Homo sapiens glycoprotein (transmembrane) nmb (GPNMB), transcript variant 1, mRNA.
830523	1.62152	2.43771	1.94072	GPR126	Homo sapiens G protein-coupled receptor 126 (GPR126), transcript variant a2, mRNA.
7210377	2.82769	3.53678	3.56423	GPR37	Homo sapiens G protein-coupled receptor 37 (endothelin receptor type B-like) (GPR37), mRNA.
3130192	2.30242	1.61134		GRIN1	Homo sapiens glutamate receptor, ionotropic, N-methyl D-aspartate 1 (GRIN1), transcript variant NR1-2, mRNA.
3850364	3.6218	3.44636		GRPR	Homo sapiens gastrin-releasing peptide receptor (GRPR), mRNA.
4900333	1.57039	1.66949		HAGH	Homo sapiens hydroxyacylglutathione hydrolase (HAGH), nuclear gene encoding mitochondrial protein, transcript variant 1, mRNA.
1940647	1.54911	1.62316	1.51152	HBP1	Homo sapiens HMG-box transcription factor 1 (HBP1), mRNA.
3780270	1.53178	1.64849		HBP1	Homo sapiens HMG-box transcription factor 1 (HBP1), mRNA.
3830040	1.53686	3.18975		HERC4	Homo sapiens hect domain and RLD 4 (HERC4), transcript variant 1, mRNA.
5260070	2.88906		1.63005	HES4	Homo sapiens hairy and enhancer of split 4 (Drosophila) (HES4), mRNA.
1300482	1.66077	1.9211		HIP2	Homo sapiens huntingtin interacting protein 2 (HIP2), mRNA.
6110630	2.92383	1.72496	1.96817	HIST1H2BK	Homo sapiens histone cluster 1, H2bk (HIST1H2BK), mRNA.
5050402	2.03637	1.72024	1.6939	HIST1H2BK	Homo sapiens histone cluster 1, H2bk (HIST1H2BK), mRNA.
2970019	1.77647	3.28134	1.51225	HIST1H4H	Homo sapiens histone cluster 1, H4h (HIST1H4H), mRNA.
1820592	1.71509	1.61117		HIST2H2AA3	Homo sapiens histone cluster 2, H2aa3 (HIST2H2AA3), mRNA.
3460097	2.24441	1.57545	1.55957	HOXB2	Homo sapiens homeobox B2 (HOXB2), mRNA.
2350037	1.68313	2.90883	2.18457	HRASLS	Homo sapiens HRAS-like suppressor (HRASLS), mRNA.
3610129	2.86612		1.93007	HSD17B1	Homo sapiens hydroxysteroid (17-beta) dehydrogenase 1 (HSD17B1), mRNA.
160598	1.50501		1.57657	HSPH1	Homo sapiens heat shock 105kDa/110kDa protein 1 (HSPH1), mRNA.
6480615	1.68915		1.65183	IER2	Homo sapiens immediate early response 2 (IER2), mRNA.
3870594	1.5178	1.63314		IFI16	Homo sapiens interferon, gamma-inducible protein 16 (IFI16), mRNA.
2510220	3.31307	1.5096	1.60843	IFI35	Homo sapiens interferon-induced protein 35 (IFI35), mRNA.
2570300	5.34753		1.91128	IFI44	Homo sapiens interferon-induced protein 44 (IFI44), mRNA.
5090215	5.6494		1.85787	IFI6	Homo sapiens interferon, alpha-inducible protein 6 (IFI6), transcript variant 3, mRNA.
1010246	28.8957		3.91712	IFI6	Homo sapiens interferon, alpha-inducible protein 6 (IFI6), transcript variant 2, mRNA.
2000148	13.756		2.80542	IFIT1	Homo sapiens interferon-induced protein with tetratricopeptide repeats 1 (IFIT1), transcript variant 2, mRNA.
2600747	1.52023		1.69523	IFIT2	Homo sapiens interferon-induced protein with tetratricopeptide repeats 2 (IFIT2), mRNA.
1500280	2.4935		2.0659	IFIT3	Homo sapiens interferon-induced protein with tetratricopeptide repeats 3 (IFIT3), mRNA.
520408	2.61233		2.044	IFIT3	Homo sapiens interferon-induced protein with tetratricopeptide repeats 3 (IFIT3), mRNA.
5360156	15.0457		3.70006	IFITM1	Homo sapiens interferon induced transmembrane protein 1 (9-27) (IFITM1), mRNA.
6650242	7.31354		2.08392	IFITM3	Homo sapiens interferon induced transmembrane protein 3 (1-8U) (IFITM3), mRNA.
3290224	1.58025		1.74414	IRF2BP2	Homo sapiens interferon regulatory factor 2 binding protein 2 (IRF2BP2), transcript variant 1, mRNA.
150397	2.07399	1.55234		IRF3	Homo sapiens interferon regulatory factor 3 (IRF3), mRNA.
1470382	2.64558		2.01713	IRF7	Homo sapiens interferon regulatory factor 7 (IRF7), transcript variant b, mRNA.
6400176	8.01049	1.61539	3.67069	IRF7	Homo sapiens interferon regulatory factor 7 (IRF7), transcript variant b, mRNA.
2000022	8.39502	1.69152	2.73164	IRF9	Homo sapiens interferon regulatory factor 9 (IRF9), mRNA.
6110736	1.7155		1.68846	IRS2	Homo sapiens insulin receptor substrate 2 (IRS2), mRNA.
2100196	23.5041	2.15971	3.35839	ISG15	Homo sapiens ISG15 ubiquitin-like modifier (ISG15), mRNA.
4670451	2.29283	1.71263	1.81672	ISOC1	Homo sapiens isochorismatase domain containing 1 (ISOC1), mRNA.
7200768	1.80052	1.60729	1.53085	ITGA4	Homo sapiens integrin, alpha 4 (antigen CD49D, alpha 4 subunit of VLA-4 receptor) (ITGA4), mRNA.
2690209	2.42101	3.76808	2.58758	ITGAV	Homo sapiens integrin, alpha V (vitronectin receptor, alpha polypeptide, antigen CD51) (ITGAV), mRNA.
610452	2.25742		1.7175	ITGB1	Homo sapiens integrin, beta 1 (fibronectin receptor, beta polypeptide, antigen CD29 includes MDF2, MSK12) (ITGB1), transcript variant 1A, mRNA.
110440	2.42958	1.75392	1.67167	ITGB1	Homo sapiens integrin, beta 1 (fibronectin receptor, beta polypeptide, antigen CD29 includes MDF2, MSK12) (ITGB1), transcript variant 1D, mRNA.
650066	2.42568	1.89327	1.77574	ITGB1	Homo sapiens integrin, beta 1 (fibronectin receptor, beta polypeptide, antigen CD29 includes MDF2, MSK12) (ITGB1), transcript variant 1C-2, mRNA.
6380315	1.66541	1.58917		ITM2B	Homo sapiens integral membrane protein 2B (ITM2B), mRNA.
6330037	1.62896	1.82554		ITPR2	Homo sapiens inositol 1,4,5-triphosphate receptor, type 2 (ITPR2), mRNA.
3520463	1.66781	2.1967	1.69121	JAZF1	Homo sapiens JAZF zinc finger 1 (JAZF1), mRNA.
2490687	1.82047	2.01071		JMJD1C	Homo sapiens jumonji domain containing 1C (JMJD1C), transcript variant 1, mRNA.
6960523	1.86577	1.50849		JMJD1C	Homo sapiens jumonji domain containing 1C (JMJD1C), transcript variant 1, mRNA.
5050093		2.03594	1.69218	KBTBD11	Homo sapiens kelch repeat and BTB (POZ) domain containing 11 (KBTBD11), mRNA.
60719	1.81726	3.14877		KCNJ2	Homo sapiens potassium inwardly-rectifying channel, subfamily J, member 2 (KCNJ2), mRNA.
5560500	1.53415	1.73539	2.65517	KCTD12	Homo sapiens potassium channel tetramerisation domain containing 12 (KCTD12), mRNA.
4250246		1.63092	1.7395	KCTD3	Homo sapiens potassium channel tetramerisation domain containing 3 (KCTD3), mRNA.
4590554		1.61306	1.90904	KCTD3	Homo sapiens potassium channel tetramerisation domain containing 3 (KCTD3), mRNA.
1430626	2.35903	1.86705		KCTD9	Homo sapiens potassium channel tetramerisation domain containing 9 (KCTD9), mRNA.
5870482	1.81214	1.82408		KDM5B	Homo sapiens lysine (K)-specific demethylase 5B (KDM5B), mRNA.
3990504	1.80163	1.61228	2.84557	KIAA1012	Homo sapiens KIAA1012 (KIAA1012), mRNA.
2650753		1.77269	1.58532	KIAA1324L	Homo sapiens KIAA1324-like (KIAA1324L), transcript variant 2, mRNA.
7400743	1.88125	1.66699		KIAA1618	Homo sapiens KIAA1618 (KIAA1618), mRNA.
4210561	1.5759		1.66893	KIFC2	Homo sapiens kinesin family member C2 (KIFC2), mRNA.
5090500	1.82355	1.79467	1.60099	KITLG	Homo sapiens KIT ligand (KITLG), transcript variant b, mRNA.
3990670	1.93623	1.82244	1.54198	KITLG	Homo sapiens KIT ligand (KITLG), transcript variant b, mRNA.
7330575	1.56604	1.79193		KLHL28	Homo sapiens kelch-like 28 (Drosophila) (KLHL28), mRNA.
150672	1.50652	2.08301		KLHL7	Homo sapiens kelch-like 7 (Drosophila) (KLHL7), transcript variant 1, mRNA.
3290164	2.41863	2.16888		KLHL7	Homo sapiens kelch-like 7 (Drosophila) (KLHL7), transcript variant 2, mRNA.
5560682		1.61823	1.6243	KRT10	Homo sapiens keratin 10 (epidermolytic hyperkeratosis; keratosis palmaris et plantaris) (KRT10), mRNA.
870433		1.65534	1.80848	KRT12	Homo sapiens keratin 12 (Meesmann corneal dystrophy) (KRT12), mRNA.
3840445	1.55193		2.09848	KRT17	Homo sapiens keratin 17 (KRT17), mRNA.
3460685	2.04502		2.4879	KYNU	Homo sapiens kynureninase (L-kynurenine hydrolase) (KYNU), transcript variant 1, mRNA.
540020	1.61832	1.63589	1.7837	LGALS8	Homo sapiens lectin, galactoside-binding, soluble, 8 (LGALS8), transcript variant 1, mRNA.
6270554	1.61358	1.66459	1.61934	LGALS8	Homo sapiens lectin, galactoside-binding, soluble, 8 (LGALS8), transcript variant 4, mRNA.
1010139	1.67207		1.70676	LHFP	Homo sapiens lipoma HMGIC fusion partner (LHFP), mRNA.
1770754	1.56573		2.38358	LIMCH1	Homo sapiens LIM and calponin homology domains 1 (LIMCH1), mRNA.
4590612		1.65772	1.55955	LMBR1	Homo sapiens limb region 1 homolog (mouse) (LMBR1), mRNA.
2510592	1.76737	1.8673	1.61754	LMBRD1	Homo sapiens LMBR1 domain containing 1 (LMBRD1), mRNA.
6560142	1.51481		2.34149	LMBRD2	Homo sapiens LMBR1 domain containing 2 (LMBRD2), mRNA.
2690544	1.55944	1.753		LNPEP	Homo sapiens leucyl/cystinyl aminopeptidase (LNPEP), transcript variant 2, mRNA.
6510685	1.8072	1.61968		LOC100127983	PREDICTED: Homo sapiens hypothetical protein LOC100127983 (LOC100127983), mRNA.
5820424	12.9817		1.57954	LOC100129681	PREDICTED: Homo sapiens similar to NPC-A-7 (LOC100129681), mRNA.
2750767		1.80599	1.66571	LOC100129960	PREDICTED: Homo sapiens misc_RNA (LOC100129960), miscRNA.
380095	1.62205	2.56939		LOC100131512	PREDICTED: Homo sapiens hypothetical protein LOC100131512 (LOC100131512), mRNA.
3060187	1.61444	3.05975		LOC100133923	PREDICTED: Homo sapiens hypothetical protein LOC100133923 (LOC100133923), mRNA.
2810093	1.60776	1.74216	1.77766	LOC285074	Homo sapiens hypothetical protein LOC285074 (LOC285074), mRNA.
6650035		1.94412	1.58262	LOC338758	PREDICTED: Homo sapiens hypothetical protein LOC338758 (LOC338758), mRNA.
6620241		3.1052	4.26495	LOC340970	PREDICTED: Homo sapiens misc_RNA (LOC340970), miscRNA.
2750593	1.55216	3.18145		LOC344595	PREDICTED: Homo sapiens hypothetical LOC344595 (LOC344595), mRNA.
6270193	2.07642	2.21977		LOC390557	PREDICTED: Homo sapiens hypothetical LOC390557 (LOC390557), mRNA.
2710121	1.53912	3.08325		LOC442597	PREDICTED: Homo sapiens hypothetical LOC442597 (LOC442597), mRNA.
1440753	1.54766	1.94521		LOC550643	Homo sapiens hypothetical LOC550643 (LOC550643), non-coding RNA.
1710139		1.73848	1.91841	LOC642362	PREDICTED: Homo sapiens similar to tripartite motif protein 39 (LOC642362), mRNA.
160274	1.69397	1.98016		LOC642513	PREDICTED: Homo sapiens misc_RNA (LOC642513), miscRNA.
2340446		1.78945	1.50654	LOC652726	PREDICTED: Homo sapiens similar to ankyrin repeat domain 36 (LOC652726), mRNA.
4230672	1.50539	1.50201		LOC653496	PREDICTED: Homo sapiens similar to hypothetical gene supported by AK123662 (LOC653496), mRNA.
2570463	2.00846	2.49904	1.86413	LOC728492	PREDICTED: Homo sapiens similar to small EDRK-rich factor 1A, telomeric, transcript variant 4 (LOC728492), mRNA.
5550592	1.69279	1.73542	1.50959	LOC728661	PREDICTED: Homo sapiens similar to solute carrier family 35, member E2 (LOC728661), mRNA.
360731	1.53693	1.89336		LOC728661	Homo sapiens similar to solute carrier family 35, member E2 (LOC728661), mRNA.
3890427	1.70863	1.919		LOC729843	PREDICTED: Homo sapiens similar to WW domain binding protein 1 (LOC729843), mRNA.
160102		2.25577	1.87066	LOC730098	PREDICTED: Homo sapiens misc_RNA (LOC730098), miscRNA.
1850487		1.52734	2.53145	LOC730324	PREDICTED: Homo sapiens hypothetical LOC730324 (LOC730324), mRNA.
5260435		1.52027	1.53427	LOC731052	PREDICTED: Homo sapiens hypothetical protein LOC731052 (LOC731052), mRNA.
3940017	1.73784	2.00828		LOX	Homo sapiens lysyl oxidase (LOX), mRNA.
6350711	1.86877		1.59654	LPP	Homo sapiens LIM domain containing preferred translocation partner in lipoma (LPP), mRNA.
4760349	2.10728		1.79534	LRP10	Homo sapiens low density lipoprotein receptor-related protein 10 (LRP10), mRNA.
2230538	1.96537	4.94951		LRRN3	Homo sapiens leucine rich repeat neuronal 3 (LRRN3), transcript variant 1, mRNA.
2370041	1.62521	3.36495		LRRN3	Homo sapiens leucine rich repeat neuronal 3 (LRRN3), mRNA.
3170594	1.50695		1.71117	MAL2	Homo sapiens mal, T-cell differentiation protein 2 (MAL2), mRNA.
2710524	1.73334		2.5064	MAP1B	Homo sapiens microtubule-associated protein 1B (MAP1B), transcript variant 2, mRNA.
1770564	1.98764	2.92438	1.72165	MAP2	Homo sapiens microtubule-associated protein 2 (MAP2), transcript variant 1, mRNA.
6660735	2.0904	2.70424	1.85035	MAP2	Homo sapiens microtubule-associated protein 2 (MAP2), transcript variant 2, mRNA.
6060484	1.74636	1.94647		MARCKS	Homo sapiens myristoylated alanine-rich protein kinase C substrate (MARCKS), mRNA.
3170398	1.53669	2.48238		MAT2B	Homo sapiens methionine adenosyltransferase II, beta (MAT2B), transcript variant 1, mRNA.
5360411		2.00942	3.40918	MBIP	Homo sapiens MAP3K12 binding inhibitory protein 1 (MBIP), mRNA.
6480041		1.61349	4.19948	MBIP	Homo sapiens MAP3K12 binding inhibitory protein 1 (MBIP), mRNA.
4560717	3.2135	1.72846	1.65176	MDK	Homo sapiens midkine (neurite growth-promoting factor 2) (MDK), transcript variant 1, mRNA.
4040162	2.18347	2.16405	1.85864	MEF2C	Homo sapiens myocyte enhancer factor 2C (MEF2C), mRNA.
20358		1.99017	2.00111	MEIS2	Homo sapiens Meis homeobox 2 (MEIS2), transcript variant g, mRNA.
4200504	2.59356	2.22872	1.62024	MET	Homo sapiens met proto-oncogene (hepatocyte growth factor receptor) (MET), transcript variant 2, mRNA.
1430026	2.80177	1.84351		MFSD6	Homo sapiens major facilitator superfamily domain containing 6 (MFSD6), mRNA.
6350189	1.8312	2.12412	3.26628	MGC4677	Homo sapiens hypothetical protein MGC4677 (MGC4677), mRNA.
3870181	1.76179	1.7321	1.73901	MID1	Homo sapiens midline 1 (Opitz/BBB syndrome) (MID1), transcript variant 3, mRNA.
7400400	9.10225	9.17047	1.94528	MMP3	Homo sapiens matrix metallopeptidase 3 (stromelysin 1, progelatinase) (MMP3), mRNA.
2350537		7.26734	1.51763	MMP7	Homo sapiens matrix metallopeptidase 7 (matrilysin, uterine) (MMP7), mRNA.
3800088	1.78499	7.42502	1.91087	MMP7	Homo sapiens matrix metallopeptidase 7 (matrilysin, uterine) (MMP7), mRNA.
5310544	1.79961	2.11584		MOXD1	Homo sapiens monooxygenase, DBH-like 1 (MOXD1), transcript variant 2, mRNA.
3310520	2.72514	1.95945		MOXD1	Homo sapiens monooxygenase, DBH-like 1 (MOXD1), transcript variant 2, mRNA.
4640376	1.75635	1.70532		MRLC2	Homo sapiens myosin regulatory light chain MRLC2 (MRLC2), mRNA.
5890703	1.68671	1.85788		MUT	Homo sapiens methylmalonyl Coenzyme A mutase (MUT), nuclear gene encoding mitochondrial protein, mRNA.
1430497		1.53506	1.6328	MYO6	Homo sapiens myosin VI (MYO6), mRNA.
5270431	2.14404	2.98165		NAP1L3	Homo sapiens nucleosome assembly protein 1-like 3 (NAP1L3), mRNA.
2120603	1.52148	1.69918		NAPEPLD	Homo sapiens N-acyl phosphatidylethanolamine phospholipase D (NAPEPLD), mRNA.
5080292	2.38103	2.64456		NCAM2	Homo sapiens neural cell adhesion molecule 2 (NCAM2), mRNA.
630091	2.19406	1.99159		NCOA7	Homo sapiens nuclear receptor coactivator 7 (NCOA7), mRNA.
5490017	1.67836	1.67763	4.42848	NCRNA00152	Homo sapiens non-protein coding RNA 152 (NCRNA00152), transcript variant 1, non-coding RNA.
4260053	1.92727	1.81291	1.5841	NEO1	Homo sapiens neogenin homolog 1 (chicken) (NEO1), mRNA.
1580161	2.16983	1.76184	1.86154	NETO2	Homo sapiens neuropilin (NRP) and tolloid (TLL)-like 2 (NETO2), mRNA.
5420564	2.87299	3.35017	2.64576	NFIL3	Homo sapiens nuclear factor, interleukin 3 regulated (NFIL3), mRNA.
7400626	1.87294	1.77291		NFKB1	Homo sapiens nuclear factor of kappa light polypeptide gene enhancer in B-cells 1 (NFKB1), mRNA.
3780670		1.52229	1.55406	NGLY1	Homo sapiens N-glycanase 1 (NGLY1), mRNA.
6450424	1.64161	1.66607	1.57178	NME3	Homo sapiens non-metastatic cells 3, protein expressed in (NME3), mRNA.
6590296	1.62549	1.85237		NME7	Homo sapiens non-metastatic cells 7, protein expressed in (nucleoside-diphosphate kinase) (NME7), transcript variant 1, mRNA.
2900167	1.54688	1.70642		NME7	Homo sapiens non-metastatic cells 7, protein expressed in (nucleoside-diphosphate kinase) (NME7), transcript variant 2, mRNA.
1820746	1.72345	2.07971		NPHP3	Homo sapiens nephronophthisis 3 (adolescent) (NPHP3), mRNA.
430307	1.59838	2.07591	1.67239	NPTN	Homo sapiens neuroplastin (NPTN), transcript variant beta, mRNA.
830553	1.7766	2.25638		NPTN	Homo sapiens neuroplastin (NPTN), transcript variant alpha, mRNA.
6100468		1.92858	9.3362	NPTX1	Homo sapiens neuronal pentraxin I (NPTX1), mRNA.
4040279	1.68185	1.69748	1.50571	NSF	Homo sapiens N-ethylmaleimide-sensitive factor (NSF), mRNA.
5260138	1.67912	1.71676	1.62862	NSF	Homo sapiens N-ethylmaleimide-sensitive factor (NSF), mRNA.
3190021	1.60129	7.1914	1.87856	NTN4	Homo sapiens netrin 4 (NTN4), mRNA.
1580735		2.01559	1.9577	NUPL2	Homo sapiens nucleoporin like 2 (NUPL2), mRNA.
5340209		2.4932	2.32958	NUPL2	Homo sapiens nucleoporin like 2 (NUPL2), mRNA.
1090753	1.55757	1.53418		OAZ2	Homo sapiens ornithine decarboxylase antizyme 2 (OAZ2), mRNA.
6420392	1.51073		1.58127	OCIAD2	Homo sapiens OCIA domain containing 2 (OCIAD2), transcript variant 1, mRNA.
7050066	3.06763	1.67854	1.61855	ODZ3	Homo sapiens odz, odd Oz/ten-m homolog 3 (Drosophila) (ODZ3), mRNA.
6840347	1.84142	1.50311	2.44925	OGFRL1	Homo sapiens opioid growth factor receptor-like 1 (OGFRL1), mRNA.
3170274	1.96629	1.51806	1.61984	OSBPL8	Homo sapiens oxysterol binding protein-like 8 (OSBPL8), transcript variant 1, mRNA.
3940358	1.6509	2.18211	1.57774	OSBPL8	Homo sapiens oxysterol binding protein-like 8 (OSBPL8), transcript variant 2, mRNA.
2070309	1.54142	1.59105	3.09579	OSGIN2	Homo sapiens oxidative stress induced growth inhibitor family member 2 (OSGIN2), mRNA.
6380463	2.28549		1.9105	OSTF1	Homo sapiens osteoclast stimulating factor 1 (OSTF1), mRNA.
4920669	1.78855	1.97142	1.70836	OXSR1	Homo sapiens oxidative-stress responsive 1 (OXSR1), mRNA.
5220398	2.10615	1.51284		P4HTM	Homo sapiens prolyl 4-hydroxylase, transmembrane (endoplasmic reticulum) (P4HTM), transcript variant 3, mRNA.
7000202	2.56249	1.51208		P4HTM	Homo sapiens prolyl 4-hydroxylase, transmembrane (endoplasmic reticulum) (P4HTM), transcript variant 3, mRNA.
4210670	1.53085	2.15139	1.9748	PAM	Homo sapiens peptidylglycine alpha-amidating monooxygenase (PAM), transcript variant 3, mRNA.
4070300	3.48083		2.54207	PANX2	Homo sapiens pannexin 2 (PANX2), mRNA.
130187	1.75303	2.11873	1.50453	PAPSS1	Homo sapiens 3'-phosphoadenosine 5'-phosphosulfate synthase 1 (PAPSS1), mRNA.
1240037		4.7535	1.92341	PARM1	Homo sapiens prostate androgen-regulated mucin-like protein 1 (PARM1), mRNA.
6330341	1.71836	1.53689		PARP8	Homo sapiens poly (ADP-ribose) polymerase family, member 8 (PARP8), mRNA.
5700735	4.05874	1.83936	1.59531	PARP9	Homo sapiens poly (ADP-ribose) polymerase family, member 9 (PARP9), mRNA.
2470634	1.78344		2.39422	PBX3	Homo sapiens pre-B-cell leukemia homeobox 3 (PBX3), mRNA.
5960762	1.5191	3.4843	1.73878	PCDH18	Homo sapiens protocadherin 18 (PCDH18), mRNA.
360367	3.16408	5.69883	1.88975	PCDH7	Homo sapiens protocadherin 7 (PCDH7), transcript variant a, mRNA.
1770114	1.55114		1.59422	PDE4D	Homo sapiens phosphodiesterase 4D, cAMP-specific (phosphodiesterase E3 dunce homolog, Drosophila) (PDE4D), mRNA.
4850327	3.73182	3.53119		PDGFC	Homo sapiens platelet derived growth factor C (PDGFC), mRNA.
5690139	1.77799	2.41215	1.88764	PDGFD	Homo sapiens platelet derived growth factor D (PDGFD), transcript variant 2, mRNA.
4480445		2.49754	1.99723	PDGFD	Homo sapiens platelet derived growth factor D (PDGFD), transcript variant 1, mRNA.
7570630	7.89907	1.6296	6.06143	PEG10	Homo sapiens paternally expressed 10 (PEG10), transcript variant 1, mRNA. XM_940378
4230128	7.99263	1.66013	7.3669	PEG10	PREDICTED: Homo sapiens paternally expressed 10 (PEG10), mRNA.
580184	2.18513	1.82912	2.55885	PHF20L1	Homo sapiens PHD finger protein 20-like 1 (PHF20L1), transcript variant 1, mRNA.
240136	1.54098	1.55555	2.24726	PHF20L1	Homo sapiens PHD finger protein 20-like 1 (PHF20L1), transcript variant 3, mRNA.
5900725	2.58071		1.75317	PHLDA1	Homo sapiens pleckstrin homology-like domain, family A, member 1 (PHLDA1), mRNA.
6560121	1.6941	1.65714		PIK3C3	Homo sapiens phosphoinositide-3-kinase, class 3 (PIK3C3), mRNA.
5340471	1.64826	1.5412		PIP3-E	Homo sapiens phosphoinositide-binding protein PIP3-E (PIP3-E), mRNA.
520431	1.75805	1.92854		PJA2	Homo sapiens praja 2, RING-H2 motif containing (PJA2), mRNA.
510435		4.61503	2.54151	PKIA	Homo sapiens protein kinase (cAMP-dependent, catalytic) inhibitor alpha (PKIA), transcript variant 7, mRNA.
5910463		2.98805	2.07352	PKIA	Homo sapiens protein kinase (cAMP-dependent, catalytic) inhibitor alpha (PKIA), transcript variant 6, mRNA.
4730360		2.73833	2.46034	PLA2G4A	Homo sapiens phospholipase A2, group IVA (cytosolic, calcium-dependent) (PLA2G4A), mRNA.
3390438		1.51646	3.41047	PLA2G7	Homo sapiens phospholipase A2, group VII (platelet-activating factor acetylhydrolase, plasma) (PLA2G7), mRNA.
6940255	2.30469	1.90324		PLSCR3	Homo sapiens phospholipid scramblase 3 (PLSCR3), mRNA.
10673		1.58002	1.51049	PLXNB2	Homo sapiens plexin B2 (PLXNB2), mRNA.
2750367		1.83228	2.05454	PMAIP1	Homo sapiens phorbol-12-myristate-13-acetate-induced protein 1 (PMAIP1), mRNA.
450458	1.63479	1.91798		PNPLA8	Homo sapiens patatin-like phospholipase domain containing 8 (PNPLA8), mRNA.
3290338		1.64476	1.97749	POLR2A	Homo sapiens polymerase (RNA) II (DNA directed) polypeptide A, 220kDa (POLR2A), mRNA.
830019	2.68595	1.92268	1.88531	PPARG	Homo sapiens peroxisome proliferator-activated receptor gamma (PPARG), transcript variant 2, mRNA.
3450681	1.79022	1.64362		PPM1B	Homo sapiens protein phosphatase 1B (formerly 2C), magnesium-dependent, beta isoform (PPM1B), transcript variant 2, mRNA.
5690554		1.66103	1.63069	PPM1D	Homo sapiens protein phosphatase 1D magnesium-dependent, delta isoform (PPM1D), mRNA.
6280059		1.6131	2.38933	PPM1E	Homo sapiens protein phosphatase 1E (PP2C domain containing) (PPM1E), mRNA.
3140408	1.6727		1.62153	PPP1R16A	Homo sapiens protein phosphatase 1, regulatory (inhibitor) subunit 16A (PPP1R16A), mRNA.
1500162	1.57184	1.69446		PPP1R3F	Homo sapiens protein phosphatase 1, regulatory (inhibitor) subunit 3F (PPP1R3F), mRNA.
1740240		1.71369	1.62531	PPP2CA	Homo sapiens protein phosphatase 2 (formerly 2A), catalytic subunit, alpha isoform (PPP2CA), mRNA.
5870746	2.02916	1.88021	2.06749	PPP2R5A	Homo sapiens protein phosphatase 2, regulatory subunit B', alpha isoform (PPP2R5A), mRNA.
7160626	1.97104	2.63227		PPP2R5E	Homo sapiens protein phosphatase 2, regulatory subunit B', epsilon isoform (PPP2R5E), mRNA.
6200768		1.93028	1.54616	PPP3R1	Homo sapiens protein phosphatase 3 (formerly 2B), regulatory subunit B, alpha isoform (PPP3R1), mRNA.
6550064		1.91258	1.65192	PRDX2	Homo sapiens peroxiredoxin 2 (PRDX2), nuclear gene encoding mitochondrial protein, transcript variant 3, mRNA.
5960674	1.53914	1.91458		PRDX2	Homo sapiens peroxiredoxin 2 (PRDX2), nuclear gene encoding mitochondrial protein, transcript variant 3, mRNA.
3310564	1.53903		1.57396	PRDX5	Homo sapiens peroxiredoxin 5 (PRDX5), nuclear gene encoding mitochondrial protein, transcript variant 3, mRNA.
520750	1.83037	1.60137		PRDX5	Homo sapiens peroxiredoxin 5 (PRDX5), nuclear gene encoding mitochondrial protein, transcript variant 1, mRNA.
5960343	10.6133		2.09397	PRIC285	Homo sapiens peroxisomal proliferator-activated receptor A interacting complex 285 (PRIC285), transcript variant 2, mRNA.
3830025	1.55598	2.34879	1.51834	PRKACB	Homo sapiens protein kinase, cAMP-dependent, catalytic, beta (PRKACB), transcript variant 2, mRNA.
6420008		2.04947	1.73407	PROS1	Homo sapiens protein S (alpha) (PROS1), mRNA.
2260615		1.51339	1.55257	PRPF3	Homo sapiens PRP3 pre-mRNA processing factor 3 homolog (S. cerevisiae) (PRPF3), mRNA.
2480692	1.77984	1.53568	2.17264	PRSS12	Homo sapiens protease, serine, 12 (neurotrypsin, motopsin) (PRSS12), mRNA.
4290368	1.50107	2.11553		PSTPIP2	Homo sapiens proline-serine-threonine phosphatase interacting protein 2 (PSTPIP2), mRNA.
2260477	6.94092	6.32075		PTGS2	Homo sapiens prostaglandin-endoperoxide synthase 2 (prostaglandin G/H synthase and cyclooxygenase) (PTGS2), mRNA.
1820632	11.4579	7.49395		PTGS2	Homo sapiens prostaglandin-endoperoxide synthase 2 (prostaglandin G/H synthase and cyclooxygenase) (PTGS2), mRNA.
1980593		2.90617	1.60021	PTHLH	Homo sapiens parathyroid hormone-like hormone (PTHLH), transcript variant 3, mRNA.
5860356	2.14606		2.12529	PTPRM	Homo sapiens protein tyrosine phosphatase, receptor type, M (PTPRM), mRNA.
5700273	1.65871	1.81048		RAB3GAP2	Homo sapiens RAB3 GTPase activating protein subunit 2 (non-catalytic) (RAB3GAP2), mRNA.
1990390	2.31284	5.0712	1.82981	RAB3IP	Homo sapiens RAB3A interacting protein (rabin3) (RAB3IP), transcript variant beta 1, mRNA.
510484		1.67619	2.12305	RAB40B	Homo sapiens RAB40B, member RAS oncogene family (RAB40B), mRNA.
70634	1.60436	1.74341		RABAC1	Homo sapiens Rab acceptor 1 (prenylated) (RABAC1), mRNA.
2850538	1.62364	1.50692		RABGAP1	Homo sapiens RAB GTPase activating protein 1 (RABGAP1), mRNA.
2140008	1.5075	2.18179		RAG1AP1	Homo sapiens recombination activating gene 1 activating protein 1 (RAG1AP1), mRNA.
2810382	1.5625	3.01039		RALA	Homo sapiens v-ral simian leukemia viral oncogene homolog A (ras related) (RALA), mRNA.
6940465	1.53769	1.52636		RALGAPA1	Homo sapiens Ral GTPase activating protein, alpha subunit 1 (catalytic) (RALGAPA1), transcript variant 1, mRNA.
4120615	1.72278	2.05205	2.49009	RAPGEF2	Homo sapiens Rap guanine nucleotide exchange factor (GEF) 2 (RAPGEF2), mRNA. XM_944403 XM_944410 XM_944412
2100241	1.84643		1.54274	RAPH1	Homo sapiens Ras association (RalGDS/AF-6) and pleckstrin homology domains 1 (RAPH1), transcript variant 1, mRNA.
4390273	2.42912		1.73346	RASSF7	Homo sapiens Ras association (RalGDS/AF-6) domain family (N-terminal) member 7 (RASSF7), mRNA.
2060600	1.81504	2.13402	1.84171	RBMS1	Homo sapiens RNA binding motif, single stranded interacting protein 1 (RBMS1), transcript variant 3, mRNA.
2470520	1.65285	1.85811	2.47566	RBMS1	Homo sapiens RNA binding motif, single stranded interacting protein 1 (RBMS1), transcript variant 3, mRNA.
4150639	1.56306	1.65486	2.34399	RBMS1	Homo sapiens RNA binding motif, single stranded interacting protein 1 (RBMS1), transcript variant 3, mRNA.
7050433	2.44966	1.87673	2.26576	RDH10	Homo sapiens retinol dehydrogenase 10 (all-trans) (RDH10), mRNA.
7330189	2.3096	2.0555	1.54763	REEP2	Homo sapiens receptor accessory protein 2 (REEP2), mRNA.
4780162		1.73239	1.72391	RELN	Homo sapiens reelin (RELN), transcript variant 1, mRNA.
4490221	2.07066	4.5933	4.22605	RELN	Homo sapiens reelin (RELN), transcript variant 2, mRNA.
1430424	1.69475	1.76484	1.74167	RFFL	Homo sapiens ring finger and FYVE-like domain containing 1 (RFFL), transcript variant 1, mRNA.
2190131	1.57477	2.86698		RFX7	Homo sapiens regulatory factor X, 7 (RFX7), mRNA.
3180039	5.47654	2.42041	1.65614	RGL1	Homo sapiens ral guanine nucleotide dissociation stimulator-like 1 (RGL1), mRNA.
3400019	2.28481	2.59215		RGS2	Homo sapiens regulator of G-protein signalling 2, 24kDa (RGS2), mRNA.
510373	1.84161	1.79477	1.78747	RHBDD2	Homo sapiens rhomboid domain containing 2 (RHBDD2), transcript variant 1, mRNA.
6650746	1.91599	1.95235	2.05684	RHBDD2	Homo sapiens rhomboid domain containing 2 (RHBDD2), transcript variant 1, mRNA.
1710189	1.70285		2.02789	RHBDF1	Homo sapiens rhomboid 5 homolog 1 (Drosophila) (RHBDF1), mRNA.
5870474	2.94352	5.60288	4.96838	RHOBTB3	Homo sapiens Rho-related BTB domain containing 3 (RHOBTB3), mRNA.
3450164		1.71005	2.72764	RIMS2	Homo sapiens regulating synaptic membrane exocytosis 2 (RIMS2), transcript variant 2, mRNA.
4150520	1.75398	2.26689	2.05603	RIPK2	Homo sapiens receptor-interacting serine-threonine kinase 2 (RIPK2), mRNA.
2640719		2.27127	2.22549	RN7SK	Homo sapiens RNA, 7SK small nuclear (RN7SK), non-coding RNA.
990176		1.56264	1.55794	RN7SK	Homo sapiens RNA, 7SK small nuclear (RN7SK), non-coding RNA.
4210524	2.79341		4.01912	RND3	Homo sapiens Rho family GTPase 3 (RND3), mRNA.
6580332	2.119		1.61373	RNF103	Homo sapiens ring finger protein 103 (RNF103), mRNA.
520482		1.63197	1.63234	RNF11	Homo sapiens ring finger protein 11 (RNF11), mRNA.
5090445		1.53623	2.39845	RNF128	Homo sapiens ring finger protein 128 (RNF128), transcript variant 2, mRNA.
6380048	2.06648	2.22557	2.26025	RNF217	Homo sapiens ring finger protein 217 (RNF217), mRNA.
3360553		2.09142	1.5693	RP5-1022P6.2	Homo sapiens hypothetical protein KIAA1434 (RP5-1022P6.2), mRNA.
3370110	1.61156		1.55695	RPS6KA3	Homo sapiens ribosomal protein S6 kinase, 90kDa, polypeptide 3 (RPS6KA3), mRNA.
6020564	2.13496	2.64106		RRAGA	Homo sapiens Ras-related GTP binding A (RRAGA), mRNA.
4570670	3.3142		1.6238	RRAS	Homo sapiens related RAS viral (r-ras) oncogene homolog (RRAS), mRNA.
1660241		1.72445	1.69454	RYR2	Homo sapiens ryanodine receptor 2 (cardiac) (RYR2), mRNA.
5560280	1.57461	1.53498		SAMD14	Homo sapiens sterile alpha motif domain containing 14 (SAMD14), mRNA.
4780735	1.55911	2.10729	1.5808	SAMD5	Homo sapiens sterile alpha motif domain containing 5 (SAMD5), mRNA.
1240142	4.08608		1.56257	SAMD9	Homo sapiens sterile alpha motif domain containing 9 (SAMD9), mRNA.
1980682	2.37648	2.30021	1.59391	SATB2	Homo sapiens SATB homeobox 2 (SATB2), mRNA.
1050544	1.57428		1.75378	SCAMP1	Homo sapiens secretory carrier membrane protein 1 (SCAMP1), mRNA.
1770368		2.43373	2.2636	SCFD1	Homo sapiens sec1 family domain containing 1 (SCFD1), transcript variant 1, mRNA.
4900520		1.6274	1.90021	SCG2	Homo sapiens secretogranin II (chromogranin C) (SCG2), mRNA.
1510301	2.0148	2.19987	1.64069	SCYL2	Homo sapiens SCY1-like 2 (S. cerevisiae) (SCYL2), mRNA.
6040324		2.51182	1.9065	SDCBP	Homo sapiens syndecan binding protein (syntenin) (SDCBP), transcript variant 2, mRNA.
630167	1.55845	3.33428	2.20278	SDCBP	Homo sapiens syndecan binding protein (syntenin) (SDCBP), transcript variant 2, mRNA.
2470762	3.0421	5.27741		SECISBP2L	Homo sapiens SECIS binding protein 2-like (SECISBP2L), mRNA.
6400148	1.52732	1.76817		SELM	Homo sapiens selenoprotein M (SELM), mRNA.
6900114	2.10802	7.93986	1.73906	SEMA3A	Homo sapiens sema domain, immunoglobulin domain (Ig), short basic domain, secreted, (semaphorin) 3A (SEMA3A), mRNA.
2340474	1.54971	2.15519	2.21637	SERF1B	Homo sapiens small EDRK-rich factor 1B (centromeric) (SERF1B), mRNA.
6580253	1.71423	1.88039	2.37205	SERF1B	Homo sapiens small EDRK-rich factor 1B (centromeric) (SERF1B), mRNA.
2680487	2.00711	2.02346		SERINC1	Homo sapiens serine incorporator 1 (SERINC1), mRNA.
7380139	1.65622	1.91457	1.60061	SERINC3	Homo sapiens serine incorporator 3 (SERINC3), transcript variant 1, mRNA.
1770541		2.25565	1.55575	SERP1	Homo sapiens stress-associated endoplasmic reticulum protein 1 (SERP1), mRNA.
3190112	2.22707	1.66428	1.68579	SERPINB1	Homo sapiens serpin peptidase inhibitor, clade B (ovalbumin), member 1 (SERPINB1), mRNA.
6350209		3.89847	1.83863	SERPINB2	Homo sapiens serpin peptidase inhibitor, clade B (ovalbumin), member 2 (SERPINB2), mRNA.
5810095		5.8535	1.76794	SERPINB2	Homo sapiens serpin peptidase inhibitor, clade B (ovalbumin), member 2 (SERPINB2), mRNA.
3440156	1.83051	2.0932	6.40922	SERPINI1	Homo sapiens serpin peptidase inhibitor, clade I (neuroserpin), member 1 (SERPINI1), mRNA.
4290072	2.65077	3.35104	3.05279	SERTAD1	Homo sapiens SERTA domain containing 1 (SERTAD1), mRNA.
5290348	1.57318		2.07158	SGCE	Homo sapiens sarcoglycan, epsilon (SGCE), transcript variant 3, mRNA.
4390450		1.81918	1.99093	SGK	Homo sapiens serum/glucocorticoid regulated kinase (SGK), mRNA.
1410209	1.62094	2.03319	2.1565	SGK1	Homo sapiens serum/glucocorticoid regulated kinase 1 (SGK1), transcript variant 1, mRNA.
2030324		1.70763	1.87184	SGK1	Homo sapiens serum/glucocorticoid regulated kinase 1 (SGK1), transcript variant 1, mRNA.
2600465		2.02556	2.42555	SH3GL2	Homo sapiens SH3-domain GRB2-like 2 (SH3GL2), mRNA.
160731	2.72124	1.55135		SHISA5	Homo sapiens shisa homolog 5 (Xenopus laevis) (SHISA5), mRNA.
4590128	1.53658	1.92597		SHOC2	Homo sapiens soc-2 suppressor of clear homolog (C. elegans) (SHOC2), mRNA.
3460053	1.50591	1.91855	3.81503	SIPA1L2	Homo sapiens signal-induced proliferation-associated 1 like 2 (SIPA1L2), mRNA.
150019	2.30128	2.09571	2.00587	SLAIN1	Homo sapiens SLAIN motif family, member 1 (SLAIN1), transcript variant 1, mRNA.
4010367		1.51291	2.26253	SLC22A17	Homo sapiens solute carrier family 22, member 17 (SLC22A17), transcript variant 2, mRNA.
620692	1.91981		1.50656	SLC25A42	Homo sapiens solute carrier family 25, member 42 (SLC25A42), mRNA.
7040647		1.74745	1.64672	SLC26A11	PREDICTED: Homo sapiens solute carrier family 26, member 11 (SLC26A11), mRNA.
1740136		1.57427	1.55706	SLC38A2	Homo sapiens solute carrier family 38, member 2 (SLC38A2), mRNA.
940035		1.72119	1.75505	SLC4A7	Homo sapiens solute carrier family 4, sodium bicarbonate cotransporter, member 7 (SLC4A7), mRNA.
620543		1.81733	2.0081	SLC4A7	Homo sapiens solute carrier family 4, sodium bicarbonate cotransporter, member 7 (SLC4A7), mRNA.
4560592	1.84106		3.52953	SLIT2	Homo sapiens slit homolog 2 (Drosophila) (SLIT2), mRNA.
670470	1.60904		1.9649	SLK	Homo sapiens STE20-like kinase (yeast) (SLK), mRNA.
4060021	1.60488		1.68338	SLK	Homo sapiens STE20-like kinase (yeast) (SLK), mRNA.
270243		1.79832	1.67583	SLMAP	Homo sapiens sarcolemma associated protein (SLMAP), mRNA.
5550136	1.56486	2.00634	1.77198	SMAP2	Homo sapiens small ArfGAP2 (SMAP2), mRNA.
6200576	1.6256	1.66153	2.41025	SMARCA1	Homo sapiens SWI/SNF related, matrix associated, actin dependent regulator of chromatin, subfamily a, member 1 (SMARCA1), transcript variant 1, mRNA.
6270706		1.72716	4.72458	SMG7	Homo sapiens Smg-7 homolog, nonsense mediated mRNA decay factor (C. elegans) (SMG7), transcript variant 1, mRNA.
4230669		1.66864	1.63222	SMPDL3A	Homo sapiens sphingomyelin phosphodiesterase, acid-like 3A (SMPDL3A), mRNA.
2480291		2.26532	1.53208	SNRPN	Homo sapiens small nuclear ribonucleoprotein polypeptide N (SNRPN), transcript variant 3, mRNA.
1740273		2.47518	1.54219	SNRPN	Homo sapiens small nuclear ribonucleoprotein polypeptide N (SNRPN), transcript variant 2, mRNA.
1050408		1.69985	1.61223	SNURF	Homo sapiens SNRPN upstream reading frame (SNURF), transcript variant 1, mRNA.
4810273	4.68113	1.98506	3.36749	SOSTDC1	Homo sapiens sclerostin domain containing 1 (SOSTDC1), mRNA.
3370736	2.6852	1.79998	2.04814	SOX4	Homo sapiens SRY (sex determining region Y)-box 4 (SOX4), mRNA.
450673	1.92159		1.74472	SPATA2L	Homo sapiens spermatogenesis associated 2-like (SPATA2L), mRNA.
7380221	1.50902		1.6071	SPATS2L	Homo sapiens spermatogenesis associated, serine-rich 2-like (SPATS2L), transcript variant 2, mRNA.
3780600	2.25627	2.26079	2.43232	SPCS3	Homo sapiens signal peptidase complex subunit 3 homolog (S. cerevisiae) (SPCS3), mRNA.
7050026		1.84179	1.75059	SPCS3	Homo sapiens signal peptidase complex subunit 3 homolog (S. cerevisiae) (SPCS3), mRNA.
2260326	1.65349	1.56312	2.06238	SPINK1	Homo sapiens serine peptidase inhibitor, Kazal type 1 (SPINK1), mRNA.
3460070	2.28969		1.92321	SPP1	Homo sapiens secreted phosphoprotein 1 (SPP1), transcript variant 2, mRNA.
3840154	1.72475		1.70648	SPP1	Homo sapiens secreted phosphoprotein 1 (SPP1), transcript variant 1, mRNA.
4920398	2.31012	1.57299		SPPL2A	Homo sapiens signal peptide peptidase-like 2A (SPPL2A), mRNA.
6650037	1.94573	2.21138		SPTAN1	Homo sapiens spectrin, alpha, non-erythrocytic 1 (alpha-fodrin) (SPTAN1), mRNA.
2470220	1.74023	1.71618		SRGAP1	Homo sapiens SLIT-ROBO Rho GTPase activating protein 1 (SRGAP1), mRNA.
6480349		1.76011	4.88017	SSBP2	Homo sapiens single-stranded DNA binding protein 2 (SSBP2), mRNA.
1440546		2.0277	1.79545	SSX2IP	Homo sapiens synovial sarcoma, X breakpoint 2 interacting protein (SSX2IP), mRNA.
6860411		1.55401	1.58135	ST7	Homo sapiens suppression of tumorigenicity 7 (ST7), transcript variant a, mRNA.
7150059	1.86284	2.72943	1.68198	STAMBPL1	Homo sapiens STAM binding protein-like 1 (STAMBPL1), mRNA.
3190411	1.55272	2.84333		STARD13	Homo sapiens START domain containing 13 (STARD13), transcript variant alpha, mRNA.
1820750	5.55528		1.72885	STAT1	Homo sapiens signal transducer and activator of transcription 1, 91kDa (STAT1), transcript variant alpha, mRNA.
4810187	4.32484		1.80287	STAT1	Homo sapiens signal transducer and activator of transcription 1, 91kDa (STAT1), transcript variant alpha, mRNA.
2570079	8.94005	2.01239	2.13702	STAT1	Homo sapiens signal transducer and activator of transcription 1, 91kDa (STAT1), transcript variant beta, mRNA.
130519	3.19411	2.11809	2.09014	STAT2	Homo sapiens signal transducer and activator of transcription 2, 113kDa (STAT2), mRNA.
4250538		1.58909	1.51661	STAT3	Homo sapiens signal transducer and activator of transcription 3 (acute-phase response factor) (STAT3), transcript variant 3, mRNA.
2100484		1.5324	1.65227	STAT3	Homo sapiens signal transducer and activator of transcription 3 (acute-phase response factor) (STAT3), transcript variant 1, mRNA.
4200672	1.68415	2.03525		STRAP	Homo sapiens serine/threonine kinase receptor associated protein (STRAP), mRNA.
1570575	1.58373	1.76776	1.89089	STRN3	Homo sapiens striatin, calmodulin binding protein 3 (STRN3), transcript variant 2, mRNA.
5570594	2.18326	2.20074	1.55376	STXBP3	Homo sapiens syntaxin binding protein 3 (STXBP3), mRNA.
7550022	1.51878	1.66856		STXBP5	Homo sapiens syntaxin binding protein 5 (tomosyn) (STXBP5), mRNA.
2480296	1.67859	2.01992		SUGT1	Homo sapiens SGT1, suppressor of G2 allele of SKP1 (S. cerevisiae) (SUGT1), mRNA.
4920619	1.79032		1.6327	SUZ12	Homo sapiens suppressor of zeste 12 homolog (Drosophila) (SUZ12), mRNA.
650020	1.57005	2.17653		SYNJ1	Homo sapiens synaptojanin 1 (SYNJ1), transcript variant 2, mRNA.
5910500	1.73672	2.17232		SYT11	Homo sapiens synaptotagmin XI (SYT11), mRNA.
20475		1.76386	2.28042	TBC1D19	Homo sapiens TBC1 domain family, member 19 (TBC1D19), mRNA.
4880014	1.69163	1.7984		TCEA2	Homo sapiens transcription elongation factor A (SII), 2 (TCEA2), transcript variant 2, mRNA.
3360014	1.60694	2.71884		TCEAL1	Homo sapiens transcription elongation factor A (SII)-like 1 (TCEAL1), transcript variant 2, mRNA.
2710278	2.12771	3.09165		TCEAL1	Homo sapiens transcription elongation factor A (SII)-like 1 (TCEAL1), transcript variant 2, mRNA.
4670398	1.65561		1.86819	TEAD2	Homo sapiens TEA domain family member 2 (TEAD2), mRNA.
2600600		1.60774	1.54455	TFIP11	Homo sapiens tuftelin interacting protein 11 (TFIP11), transcript variant 1, mRNA.
5490070	1.57201		2.01669	TGFBR2	Homo sapiens transforming growth factor, beta receptor II (70/80kDa) (TGFBR2), transcript variant 1, mRNA.
7650433	3.36667		2.50063	TIMP1	Homo sapiens TIMP metallopeptidase inhibitor 1 (TIMP1), mRNA.
5700504	2.41022	2.07036		TJP1	Homo sapiens tight junction protein 1 (zona occludens 1) (TJP1), transcript variant 1, mRNA.
1010386	2.2218	2.40662		TJP1	Homo sapiens tight junction protein 1 (zona occludens 1) (TJP1), transcript variant 2, mRNA.
10386	1.55565	2.12838		TM2D1	Homo sapiens TM2 domain containing 1 (TM2D1), mRNA.
5570653	3.09097	11.1108	1.67151	TM7SF2	Homo sapiens transmembrane 7 superfamily member 2 (TM7SF2), mRNA.
5870632	1.5079	1.75065		TM9SF2	Homo sapiens transmembrane 9 superfamily member 2 (TM9SF2), mRNA.
270703	4.67292	11.4224	2.82326	TMEFF2	Homo sapiens transmembrane protein with EGF-like and two follistatin-like domains 2 (TMEFF2), mRNA.
4860368	2.88558	2.50164		TMEM22	Homo sapiens transmembrane protein 22 (TMEM22), transcript variant 2, mRNA.
10725	1.6256		1.78604	TMEM59	Homo sapiens transmembrane protein 59 (TMEM59), mRNA.
3990259	1.57432	2.12397		TMEM91	Homo sapiens transmembrane protein 91 (TMEM91), mRNA.
7050669		2.23539	1.96178	TMSB4X	Homo sapiens thymosin, beta 4, X-linked (TMSB4X), mRNA.
3890025	1.88667		2.66816	TMSL3	Homo sapiens thymosin-like 3 (TMSL3), mRNA.
1780554		1.62208	1.54322	TMUB1	Homo sapiens transmembrane and ubiquitin-like domain containing 1 (TMUB1), mRNA.
1820187		2.28725	1.7292	TMX3	Homo sapiens thioredoxin-related transmembrane protein 3 (TMX3), mRNA.
6510377	3.11898		2.29822	TNFRSF12A	Homo sapiens tumor necrosis factor receptor superfamily, member 12A (TNFRSF12A), mRNA.
5720356	1.53869	11.5011	5.57977	TNFSF18	Homo sapiens tumor necrosis factor (ligand) superfamily, member 18 (TNFSF18), mRNA.
4390300	1.73497	1.74779		TOB1	Homo sapiens transducer of ERBB2, 1 (TOB1), mRNA.
3890255	1.69706	2.08629	1.95151	TOP2B	Homo sapiens topoisomerase (DNA) II beta 180kDa (TOP2B), mRNA.
150095		1.78977	2.08998	TP53BP2	Homo sapiens tumor protein p53 binding protein, 2 (TP53BP2), transcript variant 1, mRNA.
1260020	1.81855	1.71181		TP53I3	Homo sapiens tumor protein p53 inducible protein 3 (TP53I3), transcript variant 2, mRNA.
7150349	2.09948	2.02905	3.75142	TPD52L1	Homo sapiens tumor protein D52-like 1 (TPD52L1), transcript variant 4, mRNA.
2650553	2.58718	1.67123	3.23978	TPD52L1	Homo sapiens tumor protein D52-like 1 (TPD52L1), transcript variant 3, mRNA.
3390128	1.69149		2.31643	TPM2	Homo sapiens tropomyosin 2 (beta) (TPM2), transcript variant 2, mRNA.
160370	1.61841		1.80921	TPM2	Homo sapiens tropomyosin 2 (beta) (TPM2), transcript variant 2, mRNA.
2360594	1.57027	1.5075		TPT1	Homo sapiens tumor protein, translationally-controlled 1 (TPT1), mRNA.
4810520	3.6059		2.94449	TRIB1	Homo sapiens tribbles homolog 1 (Drosophila) (TRIB1), mRNA.
3930377	2.26355	1.85999	2.02618	TRIM38	Homo sapiens tripartite motif-containing 38 (TRIM38), mRNA.
940435	2.67021	1.62357	2.17561	TRIM8	Homo sapiens tripartite motif-containing 8 (TRIM8), mRNA.
6590441	1.78786	1.5417		TRIP12	Homo sapiens thyroid hormone receptor interactor 12 (TRIP12), mRNA.
940669	1.60897	2.02363		TRPT1	Homo sapiens tRNA phosphotransferase 1 (TRPT1), transcript variant 2, mRNA.
5260754	1.87617		2.09329	TSC22D1	Homo sapiens TSC22 domain family, member 1 (TSC22D1), transcript variant 2, mRNA.
2450639	1.65514		1.84815	TSC22D1	Homo sapiens TSC22 domain family, member 1 (TSC22D1), transcript variant 2, mRNA.
6650743	1.69372	1.5669		TSPYL2	Homo sapiens TSPY-like 2 (TSPYL2), mRNA.
3190474	1.64879	1.61344	1.81107	TUSC3	Homo sapiens tumor suppressor candidate 3 (TUSC3), transcript variant 1, mRNA.
4490673	3.31387	3.35896	2.69752	TWIST1	Homo sapiens twist homolog 1 (Drosophila) (TWIST1), mRNA.
6860500	1.80816		1.78799	UBA1	Homo sapiens ubiquitin-like modifier activating enzyme 1 (UBA1), transcript variant 1, mRNA.
150288	1.60489		1.68338	UBE1	Homo sapiens ubiquitin-activating enzyme E1 (UBE1), transcript variant 1, mRNA.
5340048	1.52636		1.66092	UBE2E3	Homo sapiens ubiquitin-conjugating enzyme E2E 3 (UBC4/5 homolog, yeast) (UBE2E3), transcript variant 1, mRNA.
2640360		1.84843	1.97249	UBE2E3	Homo sapiens ubiquitin-conjugating enzyme E2E 3 (UBC4/5 homolog, yeast) (UBE2E3), transcript variant 1, mRNA.
4490356		1.59025	1.64552	ULBP2	Homo sapiens UL16 binding protein 2 (ULBP2), mRNA.
1440040		1.67311	2.13612	USP11	Homo sapiens ubiquitin specific peptidase 11 (USP11), mRNA.
7000379	1.8735	3.04151	1.62649	USP38	Homo sapiens ubiquitin specific peptidase 38 (USP38), mRNA.
3390215		3.24361	3.95688	UTS2D	Homo sapiens urotensin 2 domain containing (UTS2D), mRNA.
2810110		4.43084	5.29696	UTS2D	Homo sapiens urotensin 2 domain containing (UTS2D), mRNA.
2710731		1.65238	1.64207	UTX	Homo sapiens ubiquitously transcribed tetratricopeptide repeat, X chromosome (UTX), mRNA.
2100722	1.66456	2.29425		VAMP4	Homo sapiens vesicle-associated membrane protein 4 (VAMP4), mRNA.
3870520	1.55126	1.86302		VAMP4	Homo sapiens vesicle-associated membrane protein 4 (VAMP4), mRNA.
70592	1.70692		1.66061	VCL	Homo sapiens vinculin (VCL), transcript variant 1, mRNA.
7320039	1.83559	3.82952	1.70738	VEGFC	Homo sapiens vascular endothelial growth factor C (VEGFC), mRNA.
3710068	1.66145		1.65463	WARS	Homo sapiens tryptophanyl-tRNA synthetase (WARS), transcript variant 2, mRNA.
6380138	1.51151	1.56174		WASL	Homo sapiens Wiskott-Aldrich syndrome-like (WASL), mRNA.
2650148	1.57211	2.47317		WDR41	Homo sapiens WD repeat domain 41 (WDR41), mRNA.
2030148	1.61455		1.99868	WDR54	Homo sapiens WD repeat domain 54 (WDR54), mRNA.
5290246		1.54772	1.60481	XPR1	Homo sapiens xenotropic and polytropic retrovirus receptor (XPR1), mRNA.
2350397	2.49665	2.76908		YES1	Homo sapiens v-yes-1 Yamaguchi sarcoma viral oncogene homolog 1 (YES1), mRNA.
150605	2.73747		1.89314	YTHDC2	Homo sapiens YTH domain containing 2 (YTHDC2), mRNA.
580204		1.78818	1.58136	ZDHHC12	Homo sapiens zinc finger, DHHC-type containing 12 (ZDHHC12), mRNA.
2470243	1.61032	1.71983		ZDHHC2	Homo sapiens zinc finger, DHHC-type containing 2 (ZDHHC2), mRNA.
2900348	3.21308	2.11561		ZFP36	Homo sapiens zinc finger protein 36, C3H type, homolog (mouse) (ZFP36), mRNA.
60672	3.42743	2.58495	1.66425	ZNF217	Homo sapiens zinc finger protein 217 (ZNF217), mRNA.
3780674	1.51897		1.74164	ZNF503	Homo sapiens zinc finger protein 503 (ZNF503), mRNA.
240132	1.5326	1.86237		ZNF627	Homo sapiens zinc finger protein 627 (ZNF627), mRNA.
4610168	1.79315		1.61306	ZNF804A	Homo sapiens zinc finger protein 804A (ZNF804A), mRNA.
770152	2.04654		1.86012	ZSWIM6	PREDICTED: Homo sapiens zinc finger, SWIM-type containing 6 (ZSWIM6), mRNA.
2760309	2.04312		1.52463		Homo sapiens mRNA; cDNA DKFZp779O0231 (from clone DKFZp779O0231)
7610296	2.26329	2.52186	2.08781		Homo sapiens cDNA FLJ13522 fis, clone PLACE1005884
5310327	1.53961	1.87983	4.88749		BX097705 NCI_CGAP_Kid5 Homo sapiens cDNA clone IMAGp998E053890, mRNA sequence
6290398		2.03043	1.69019		BP872784 Sugano cDNA library, embryonal kidney Homo sapiens cDNA clone HKR09061, mRNA sequence
6100446	1.74549	2.30998	2.17415		Homo sapiens cDNA clone IMAGE:6186815, partial cds
5690341	1.51607	1.98802	1.62858		Homo sapiens cDNA clone IMAGE:5297467
7040682	1.68767	2.09939			Homo sapiens clone 25194 mRNA sequence
6520100	2.18187		1.80361		Homo sapiens cDNA FLJ31090 fis, clone IMR321000102
6980369	2.37589	3.28985	3.38759		BX111229 Soares_NFL_T_GBC_S1 Homo sapiens cDNA clone IMAGp998N054125, mRNA sequence
5720286	2.22874	11.5456	5.39803		Homo sapiens cDNA FLJ14199 fis, clone NT2RP3002713
2030048	1.83198		4.47231		Homo sapiens mRNA; cDNA DKFZp686P23119 (from clone DKFZp686P23119)
3120685	1.59257	4.99676	1.75953		AV681673 GKB Homo sapiens cDNA clone GKBABD06 5, mRNA sequence
6520427	2.05992		3.19657		602659965F1 NCI_CGAP_Skn3 Homo sapiens cDNA clone IMAGE:4802969 5, mRNA sequence
2750398	1.83022	2.89538			ij66f04.x1 Human insulinoma Homo sapiens cDNA clone IMAGE:5636094 3, mRNA sequence
