# Supplementary material for: BRN2 expression increases anoikis resistance in melanoma
Source: Oncogenesis. 2020 Jul 6;9(7):64. doi: 10.1038/s41389-020-00247-1 (PMC7338542; doi:10.1038/s41389-020-00247-1)
Supplement: Supplementary file 6 — Supplementary Information 6 [file 41389_2020_247_MOESM6_ESM.xlsx]

## Sheet: BRN2 2 of 3 DOWN 48 h
ProbeID	MM370 48 h BRN2	MM455 48 h BRN2	MM603 48 h BRN2	Symbol	Definition
7330753	-1.51007	-1.66467		ACAT2	Homo sapiens acetyl-Coenzyme A acetyltransferase 2 (ACAT2), mRNA.
1010114		-2.17942	-1.50085	ACOX2	Homo sapiens acyl-Coenzyme A oxidase 2, branched chain (ACOX2), mRNA.
1030431		-1.73089	-1.78005	ACSL1	Homo sapiens acyl-CoA synthetase long-chain family member 1 (ACSL1), mRNA.
1580524		-2.03997	-1.96969	ACSL3	Homo sapiens acyl-CoA synthetase long-chain family member 3 (ACSL3), transcript variant 2, mRNA.
4490524		-1.73974	-1.72199	ACSS2	Homo sapiens acyl-CoA synthetase short-chain family member 2 (ACSS2), transcript variant 2, mRNA.
4670544		-1.52322	-1.78503	ACSS2	Homo sapiens acyl-CoA synthetase short-chain family member 2 (ACSS2), transcript variant 1, mRNA.
5080364		-1.82212	-1.64556	ACTN1	Homo sapiens actinin, alpha 1 (ACTN1), mRNA.
7210192		-1.69802	-1.65816	ADA	Homo sapiens adenosine deaminase (ADA), mRNA.
7330097		-2.70646	-2.07923	ADARB1	Homo sapiens adenosine deaminase, RNA-specific, B1 (RED1 homolog rat) (ADARB1), transcript variant 1, mRNA.
1030241		-1.65684	-1.82403	ADK	Homo sapiens adenosine kinase (ADK), transcript variant ADK-short, mRNA.
7570326		-1.8227	-1.80149	ADRB2	Homo sapiens adrenergic, beta-2-, receptor, surface (ADRB2), mRNA.
2060477	-2.18037	-2.45883	-2.16892	AGPAT9	Homo sapiens 1-acylglycerol-3-phosphate O-acyltransferase 9 (AGPAT9), mRNA.
1410021	-1.62141	-2.24002		AIF1L	Homo sapiens allograft inflammatory factor 1-like (AIF1L), transcript variant 1, mRNA.
6940475		-1.57691	-1.52514	AKAP12	Homo sapiens A kinase (PRKA) anchor protein (gravin) 12 (AKAP12), transcript variant 1, mRNA.
1240379	-2.13072		-3.00831	ALDH1B1	Homo sapiens aldehyde dehydrogenase 1 family, member B1 (ALDH1B1), nuclear gene encoding mitochondrial protein, mRNA.
50050	-2.08648	-2.7733		AMD1	Homo sapiens adenosylmethionine decarboxylase 1 (AMD1), transcript variant 2, mRNA.
3870619	-1.82424	-2.71962		AMD1	Homo sapiens adenosylmethionine decarboxylase 1 (AMD1), transcript variant 1, mRNA.
3290646		-2.96298	-2.70512	AMOT	Homo sapiens angiomotin (AMOT), transcript variant 2, mRNA.
7650672	-2.88971	-2.44605		ANGPTL2	Homo sapiens angiopoietin-like 2 (ANGPTL2), mRNA.
4610433		-2.80058	-2.02997	ANGPTL4	Homo sapiens angiopoietin-like 4 (ANGPTL4), transcript variant 1, mRNA.
4860707	-1.97174		-1.63595	ANKRD33	Homo sapiens ankyrin repeat domain 33 (ANKRD33), mRNA.
5390064	-1.62687	-1.53114	-2.3195	ANKS1A	Homo sapiens ankyrin repeat and sterile alpha motif domain containing 1A (ANKS1A), mRNA.
7150634	-2.10884	-2.88857	-1.86089	APOD	Homo sapiens apolipoprotein D (APOD), mRNA.
1770364	-1.62629		-2.06146	APOLD1	Homo sapiens apolipoprotein L domain containing 1 (APOLD1), mRNA.
4180100	-1.60661	-2.69213		APPL2	Homo sapiens adaptor protein, phosphotyrosine interaction, PH domain and leucine zipper containing 2 (APPL2), mRNA.
1570193		-3.95999	-3.33863	ARHGDIB	Homo sapiens Rho GDP dissociation inhibitor (GDI) beta (ARHGDIB), mRNA.
4120411		-2.01764	-2.10932	ARHGEF2	Homo sapiens rho/rac guanine nucleotide exchange factor (GEF) 2 (ARHGEF2), mRNA.
130717	-1.77652	-1.59806		ARPC1B	Homo sapiens actin related protein 2/3 complex, subunit 1B, 41kDa (ARPC1B), mRNA.
130110	-1.69058	-1.62271		ASB9	Homo sapiens ankyrin repeat and SOCS box-containing 9 (ASB9), transcript variant 2, mRNA.
4480091	-1.76474	-1.71346		ASB9	Homo sapiens ankyrin repeat and SOCS box-containing 9 (ASB9), transcript variant 2, mRNA.
6100482	-1.50008		-1.53209	ATP2B4	Homo sapiens ATPase, Ca++ transporting, plasma membrane 4 (ATP2B4), transcript variant 1, mRNA.
5290243		-1.92123	-3.61733	ATP6V0A4	Homo sapiens ATPase, H+ transporting, lysosomal V0 subunit a4 (ATP6V0A4), transcript variant 1, mRNA.
4730605	-1.66991	-2.70839		AURKA	Homo sapiens aurora kinase A (AURKA), transcript variant 5, mRNA.
5420309	-1.55116	-2.96943		AURKA	Homo sapiens aurora kinase A (AURKA), transcript variant 3, mRNA.
6770026	-1.59442	-2.47456		AURKB	Homo sapiens aurora kinase B (AURKB), mRNA.
990500		-2.1037	-1.5861	AVPI1	Homo sapiens arginine vasopressin-induced 1 (AVPI1), mRNA.
2230731		-1.66427	-1.55235	BACE2	Homo sapiens beta-site APP-cleaving enzyme 2 (BACE2), transcript variant b, mRNA.
1240201		-2.08877	-1.56925	BACE2	Homo sapiens beta-site APP-cleaving enzyme 2 (BACE2), transcript variant c, mRNA.
6280605		-2.11994	-2.06787	BAIAP2L2	Homo sapiens BAI1-associated protein 2-like 2 (BAIAP2L2), mRNA.
4070053	-1.54784	-2.26		BCAR3	Homo sapiens breast cancer anti-estrogen resistance 3 (BCAR3), mRNA.
5420600	-2.00333		-1.9173	BEST1	Homo sapiens bestrophin 1 (BEST1), mRNA.
2640735	-2.37146	-3.32218		BHLHB2	Homo sapiens basic helix-loop-helix domain containing, class B, 2 (BHLHB2), mRNA.
1230682	-1.66442	-2.95233		BIRC5	Homo sapiens baculoviral IAP repeat-containing 5 (BIRC5), transcript variant 1, mRNA.
7050010	-1.62473	-1.58532	-1.80763	BNC2	Homo sapiens basonuclin 2 (BNC2), mRNA.
2810465	-1.6684	-1.53175		BRCA1	Homo sapiens breast cancer 1, early onset (BRCA1), transcript variant BRCA1-delta14-17, mRNA.
6840348	-1.50224	-1.81407		BRI3BP	PREDICTED: Homo sapiens BRI3 binding protein (BRI3BP), mRNA.
1990563	-1.54074		-1.56311	BRP44L	Homo sapiens brain protein 44-like (BRP44L), mRNA.
5960168	-1.55446		-1.76311	C10orf58	Homo sapiens chromosome 10 open reading frame 58 (C10orf58), transcript variant 1, mRNA.
4560470	-1.61241	-2.3072	-2.12038	C10orf90	Homo sapiens chromosome 10 open reading frame 90 (C10orf90), mRNA.
2570019	-1.55274	-2.03134		C11orf82	Homo sapiens chromosome 11 open reading frame 82 (C11orf82), mRNA.
780240	-1.75297		-2.03537	C12orf24	Homo sapiens chromosome 12 open reading frame 24 (C12orf24), mRNA.
1300719		-1.56246	-1.67018	C14orf149	Homo sapiens chromosome 14 open reading frame 149 (C14orf149), mRNA.
2230156	-1.77118	-2.50574	-2.4637	C15orf52	Homo sapiens chromosome 15 open reading frame 52 (C15orf52), mRNA.
3450300	-1.60271	-1.76456	-2.07128	C18orf19	Homo sapiens chromosome 18 open reading frame 19 (C18orf19), mRNA.
2900358	-1.60297	-2.02045	-2.5563	C19orf28	Homo sapiens chromosome 19 open reading frame 28 (C19orf28), transcript variant 3, mRNA.
2260039	-1.51745	-1.79689	-2.31787	C19orf28	Homo sapiens chromosome 19 open reading frame 28 (C19orf28), transcript variant 2, mRNA.
7210484	-1.82902		-1.74105	C6orf108	Homo sapiens chromosome 6 open reading frame 108 (C6orf108), transcript variant 2, mRNA.
1580139	-1.67869	-1.57382		C6orf168	Homo sapiens chromosome 6 open reading frame 168 (C6orf168), mRNA.
4290575	-1.52901	-1.61875		C7orf23	Homo sapiens chromosome 7 open reading frame 23 (C7orf23), mRNA.
1740458	-2.67411		-1.76058	C7orf41	Homo sapiens chromosome 7 open reading frame 41 (C7orf41), mRNA.
1470706	-1.51238	-1.73845		C8orf55	Homo sapiens chromosome 8 open reading frame 55 (C8orf55), mRNA.
4200400	-1.54556		-2.4177	CA14	Homo sapiens carbonic anhydrase XIV (CA14), mRNA.
1850097	-1.80645	-2.43594		CA8	Homo sapiens carbonic anhydrase VIII (CA8), mRNA.
4050411	-1.85527	-2.87213	-2.70077	CABLES1	Homo sapiens Cdk5 and Abl enzyme substrate 1 (CABLES1), transcript variant 1, mRNA.
4230328		-3.11933	-1.7129	CALD1	Homo sapiens caldesmon 1 (CALD1), transcript variant 3, mRNA.
620750		-2.88372	-1.58895	CALD1	Homo sapiens caldesmon 1 (CALD1), transcript variant 5, mRNA.
6760450	-2.37276	-1.5608		CAPS	Homo sapiens calcyphosine (CAPS), transcript variant 2, mRNA.
3840678		-2.57175	-1.87212	CARD10	Homo sapiens caspase recruitment domain family, member 10 (CARD10), mRNA.
3610300	-1.54175	-2.0512	-2.03195	CCDC58	Homo sapiens coiled-coil domain containing 58 (CCDC58), mRNA.
650300	-1.66559		-1.84403	CCDC86	Homo sapiens coiled-coil domain containing 86 (CCDC86), mRNA.
2650608	-1.59995	-2.86898	-1.5175	CCNA2	Homo sapiens cyclin A2 (CCNA2), mRNA.
5360070		-2.85075	-1.72948	CCNB2	Homo sapiens cyclin B2 (CCNB2), mRNA.
5820601		-2.90877	-1.67031	CCND1	Homo sapiens cyclin D1 (CCND1), mRNA.
4760593	-1.66073	-2.30098		CD59	Homo sapiens CD59 molecule, complement regulatory protein (CD59), transcript variant 2, mRNA.
6620026		-1.55673	-1.65273	CD83	Homo sapiens CD83 molecule (CD83), transcript variant 1, mRNA.
5050162		-1.57054	-1.63148	CD83	Homo sapiens CD83 molecule (CD83), transcript variant 2, mRNA.
1500010		-2.38543	-1.63059	CDC20	Homo sapiens cell division cycle 20 homolog (S. cerevisiae) (CDC20), mRNA.
2320170	-1.52121	-2.26661		CDC45L	Homo sapiens CDC45 cell division cycle 45-like (S. cerevisiae) (CDC45L), mRNA.
7610494	-1.74352	-2.63125		CDCA4	Homo sapiens cell division cycle associated 4 (CDCA4), transcript variant 13, mRNA.
290333	-1.77438	-2.48705		CDCA4	Homo sapiens cell division cycle associated 4 (CDCA4), transcript variant 14, mRNA.
1400673	-1.58605	-2.77583		CDCA5	Homo sapiens cell division cycle associated 5 (CDCA5), mRNA.
2070520	-1.82466	-2.68328		CDCA7	Homo sapiens cell division cycle associated 7 (CDCA7), transcript variant 1, mRNA.
4830634	-1.6928	-2.63029	-1.54327	CDCA8	Homo sapiens cell division cycle associated 8 (CDCA8), mRNA.
4590064	-1.60288	-2.52035	-2.12115	CDK2	Homo sapiens cyclin-dependent kinase 2 (CDK2), transcript variant 1, mRNA.
2350286	-2.35411		-1.775	CDK2	Homo sapiens cyclin-dependent kinase 2 (CDK2), transcript variant 1, mRNA.
5260014	-1.52392	-3.04476	-1.58364	CDKN3	Homo sapiens cyclin-dependent kinase inhibitor 3 (CDK2-associated dual specificity phosphatase) (CDKN3), mRNA.
5700753	-2.38367	-1.65421	-1.51775	CEACAM1	Homo sapiens carcinoembryonic antigen-related cell adhesion molecule 1 (biliary glycoprotein) (CEACAM1), transcript variant 2, mRNA.
2600392	-1.95021	-3.13332	-1.68581	CENPA	Homo sapiens centromere protein A (CENPA), transcript variant 2, mRNA.
4760577	-1.68631	-2.25761		CENPA	Homo sapiens centromere protein A (CENPA), transcript variant 2, mRNA.
4780129	-1.51625	-2.55167	-1.61973	CENPF	Homo sapiens centromere protein F, 350/400ka (mitosin) (CENPF), mRNA.
6100079	-1.66361	-1.78803		CENPM	Homo sapiens centromere protein M (CENPM), transcript variant 1, mRNA.
3930324	-1.89374	-1.51343		CENPM	Homo sapiens centromere protein M (CENPM), transcript variant 2, mRNA.
1450192	-1.70321	-2.15197		CENPM	Homo sapiens centromere protein M (CENPM), transcript variant 2, mRNA.
6550373	-1.51481	-1.7534		CENPN	Homo sapiens centromere protein N (CENPN), mRNA.
7510709	-1.70666	-2.57287		CEP55	Homo sapiens centrosomal protein 55kDa (CEP55), mRNA.
3060692	-1.99968	-1.88047	-1.75127	CERK	Homo sapiens ceramide kinase (CERK), transcript variant 2, mRNA.
2230367	-1.95601	-1.95946	-1.57009	CERK	Homo sapiens ceramide kinase (CERK), transcript variant 1, mRNA.
4610731	-1.76532	-2.06559		CHAF1B	Homo sapiens chromatin assembly factor 1, subunit B (p60) (CHAF1B), mRNA.
450072	-2.89543		-2.98246	CHCHD6	Homo sapiens coiled-coil-helix-coiled-coil-helix domain containing 6 (CHCHD6), mRNA.
7200270	-1.54937	-2.2359		CHEK1	Homo sapiens CHK1 checkpoint homolog (S. pombe) (CHEK1), mRNA.
5290711		-1.69542	-2.55882	CITED1	Homo sapiens Cbp/p300-interacting transactivator, with Glu/Asp-rich carboxy-terminal domain, 1 (CITED1), mRNA.
1050672	-1.51521	-2.0416		CKAP2	Homo sapiens cytoskeleton associated protein 2 (CKAP2), transcript variant 2, mRNA.
780528	-1.66103	-2.03826		CKS2	Homo sapiens CDC28 protein kinase regulatory subunit 2 (CKS2), mRNA.
1070133	-1.51294	-1.52227	-1.92389	CLDN12	Homo sapiens claudin 12 (CLDN12), mRNA.
3890193	-1.566	-2.28876		CLIC4	Homo sapiens chloride intracellular channel 4 (CLIC4), nuclear gene encoding mitochondrial protein, mRNA.
4290403		-2.6695	-1.62991	CMTM7	Homo sapiens CKLF-like MARVEL transmembrane domain containing 7 (CMTM7), transcript variant 2, mRNA.
2140239		-2.95524	-1.64496	CMTM7	Homo sapiens CKLF-like MARVEL transmembrane domain containing 7 (CMTM7), transcript variant 2, mRNA.
4250048		-2.20848	-1.7483	CMTM7	Homo sapiens CKLF-like MARVEL transmembrane domain containing 7 (CMTM7), transcript variant 1, mRNA.
4640743		-2.64072	-1.57914	CNN3	Homo sapiens calponin 3, acidic (CNN3), mRNA.
5360743	-1.54823	-2.22837	-1.58066	COL16A1	Homo sapiens collagen, type XVI, alpha 1 (COL16A1), mRNA.
5910431		-2.93009	-1.78091	COL4A1	Homo sapiens collagen, type IV, alpha 1 (COL4A1), mRNA.
2760181	-1.51757	-2.24744		COQ3	Homo sapiens coenzyme Q3 homolog, methyltransferase (S. cerevisiae) (COQ3), mRNA.
1070678	-1.69948	-3.17312	-2.08706	COTL1	Homo sapiens coactosin-like 1 (Dictyostelium) (COTL1), mRNA.
6510400	-1.62228	-1.71401	-4.82647	CPN1	Homo sapiens carboxypeptidase N, polypeptide 1 (CPN1), mRNA.
20110	-1.56686	-2.3085		CREB3L2	Homo sapiens cAMP responsive element binding protein 3-like 2 (CREB3L2), mRNA.
6110079	-2.4604	-2.56173	-2.08798	CRYAB	Homo sapiens crystallin, alpha B (CRYAB), mRNA.
5860519	-1.89877	-4.28739	-1.60156	CSPG4	Homo sapiens chondroitin sulfate proteoglycan 4 (CSPG4), mRNA.
1770170		-1.50179	-2.00965	CTDSPL	Homo sapiens CTD (carboxy-terminal domain, RNA polymerase II, polypeptide A) small phosphatase-like (CTDSPL), transcript variant 2, mRNA.
1110092	-1.86687		-1.83539	CTSD	Homo sapiens cathepsin D (CTSD), mRNA.
1980288	-1.90689		-1.66048	CTSH	Homo sapiens cathepsin H (CTSH), transcript variant 1, mRNA.
1010048	-2.19244	-3.69563		CXXC5	Homo sapiens CXXC finger 5 (CXXC5), mRNA.
1050279	-2.07643	-5.34042		CXXC5	Homo sapiens CXXC finger 5 (CXXC5), mRNA.
7100731	-2.85901	-5.42109		CYGB	Homo sapiens cytoglobin (CYGB), mRNA.
7040735		-4.12418	-1.70334	CYP27A1	Homo sapiens cytochrome P450, family 27, subfamily A, polypeptide 1 (CYP27A1), nuclear gene encoding mitochondrial protein, mRNA.
670731	-1.69746	-1.69987		CYTL1	Homo sapiens cytokine-like 1 (CYTL1), mRNA.
2750475	-2.03286		-2.03027	D4S234E	Homo sapiens DNA segment on chromosome 4 (unique) 234 expressed sequence (D4S234E), transcript variant 2, mRNA.
1820747		-1.68325	-1.72024	DAAM2	Homo sapiens dishevelled associated activator of morphogenesis 2 (DAAM2), mRNA.
2060091		-3.11193	-1.62323	DAG1	Homo sapiens dystroglycan 1 (dystrophin-associated glycoprotein 1) (DAG1), mRNA.
2480338		-1.66225	-1.64731	DBI	Homo sapiens diazepam binding inhibitor (GABA receptor modulator, acyl-Coenzyme A binding protein) (DBI), mRNA.
3870273		-1.85448	-1.51466	DBNDD1	Homo sapiens dysbindin (dystrobrevin binding protein 1) domain containing 1 (DBNDD1), transcript variant 1, mRNA.
3190148	-1.86704	-9.45515	-2.18316	DDIT4	Homo sapiens DNA-damage-inducible transcript 4 (DDIT4), mRNA.
6100072	-1.96132	-1.78485	-1.83097	DENND2A	Homo sapiens DENN/MADD domain containing 2A (DENND2A), mRNA.
5490053	-1.52003	-1.60641		DLEU1	Homo sapiens deleted in lymphocytic leukemia 1 (non-protein coding) (DLEU1), non-coding RNA.
1190091	-1.70494	-1.86767	-2.01955	DMRT2	Homo sapiens doublesex and mab-3 related transcription factor 2 (DMRT2), transcript variant 1, mRNA.
4290010	-1.66445	-1.66644	-1.55872	DPH5	Homo sapiens DPH5 homolog (S. cerevisiae) (DPH5), transcript variant 3, mRNA.
10259	-1.65826	-1.60081	-1.682	DUSP10	Homo sapiens dual specificity phosphatase 10 (DUSP10), transcript variant 1, mRNA.
4830315	-1.85372	-2.55704	-2.20711	DUSP10	Homo sapiens dual specificity phosphatase 10 (DUSP10), transcript variant 3, mRNA.
3780707	-1.58269	-2.15957	-2.24121	DUSP10	Homo sapiens dual specificity phosphatase 10 (DUSP10), transcript variant 3, mRNA.
6280242	-1.53045	-1.58404		DUT	Homo sapiens deoxyuridine triphosphatase (DUT), nuclear gene encoding mitochondrial protein, transcript variant 1, mRNA.
6330494	-1.71314	-1.94347		DUT	Homo sapiens deoxyuridine triphosphatase (DUT), nuclear gene encoding mitochondrial protein, transcript variant 3, mRNA.
7160435	-1.53761	-2.36447		EBF3	Homo sapiens early B-cell factor 3 (EBF3), mRNA.
2970164	-1.54315	-1.54734		EDNRB	Homo sapiens endothelin receptor type B (EDNRB), transcript variant 1, mRNA.
3420300		-1.76288	-1.63418	EEF2K	Homo sapiens eukaryotic elongation factor-2 kinase (EEF2K), mRNA.
1980484	-1.64836		-2.12139	EFHD1	Homo sapiens EF-hand domain family, member D1 (EFHD1), mRNA.
3890176	-1.56033	-1.76075		EIF4EBP1	Homo sapiens eukaryotic translation initiation factor 4E binding protein 1 (EIF4EBP1), mRNA.
2510039		-2.6588	-1.71231	ENDOD1	Homo sapiens endonuclease domain containing 1 (ENDOD1), mRNA.
7200215		-2.08672	-2.14437	ENTPD6	Homo sapiens ectonucleoside triphosphate diphosphohydrolase 6 (putative function) (ENTPD6), mRNA.
4560288	-1.64525	-8.07818	-4.10205	ERBB3	Homo sapiens v-erb-b2 erythroblastic leukemia viral oncogene homolog 3 (avian) (ERBB3), transcript variant 1, mRNA.
6980279	-1.62353		-2.26062	ERVK6	Homo sapiens endogenous retroviral sequence K, 6 (ERVK6), mRNA.
6370435	-1.73156	-1.52431	-2.24245	ETS1	Homo sapiens v-ets erythroblastosis virus E26 oncogene homolog 1 (avian) (ETS1), mRNA.
240333		-1.71263	-1.83249	ETS1	Homo sapiens v-ets erythroblastosis virus E26 oncogene homolog 1 (avian) (ETS1), mRNA.
1770646	-1.55655	-2.35159		EXO1	Homo sapiens exonuclease 1 (EXO1), transcript variant 1, mRNA.
6220142	-1.52602	-1.5477		EXOSC9	Homo sapiens exosome component 9 (EXOSC9), transcript variant 1, mRNA.
4150048		-1.54054	-1.96971	FABP5	Homo sapiens fatty acid binding protein 5 (psoriasis-associated) (FABP5), mRNA.
580358		-2.15793	-1.8668	FABP5L2	PREDICTED: Homo sapiens fatty acid binding protein 5-like 2 (FABP5L2), mRNA.
7040678		-8.74821	-2.12205	FABP7	Homo sapiens fatty acid binding protein 7, brain (FABP7), mRNA.
5700309	-1.51724		-1.87857	FAHD2B	Homo sapiens fumarylacetoacetate hydrolase domain containing 2B (FAHD2B), mRNA.
580767	-1.90779		-1.68168	FAM101B	Homo sapiens family with sequence similarity 101, member B (FAM101B), mRNA.
870056		-1.66062	-1.56423	FAM119B	Homo sapiens family with sequence similarity 119, member B (FAM119B), transcript variant 1, mRNA.
3180053		-2.58115	-1.65376	FAM129B	Homo sapiens family with sequence similarity 129, member B (FAM129B), transcript variant 1, mRNA.
5870193		-2.28592	-1.59196	FAM64A	Homo sapiens family with sequence similarity 64, member A (FAM64A), mRNA.
3450201		-1.8816	-1.78479	FAM65B	Homo sapiens family with sequence similarity 65, member B (FAM65B), transcript variant 2, mRNA.
150543	-1.63865	-2.78601		FAM83D	Homo sapiens family with sequence similarity 83, member D (FAM83D), mRNA.
7400747		-1.59456	-1.70847	FAM89A	Homo sapiens family with sequence similarity 89, member A (FAM89A), mRNA.
6760110	-1.54724	-1.623		FANCL	Homo sapiens Fanconi anemia, complementation group L (FANCL), mRNA.
1990079	-1.79445	-4.36851	-1.72089	FBXO32	Homo sapiens F-box protein 32 (FBXO32), transcript variant 2, mRNA.
1430598	-1.81675	-2.4732	-1.93048	FBXO32	Homo sapiens F-box protein 32 (FBXO32), transcript variant 1, mRNA.
4780048		-1.54138	-2.12931	FBXO7	Homo sapiens F-box protein 7 (FBXO7), transcript variant 2, mRNA.
3780193		-2.45624	-3.01225	FCRLA	Homo sapiens Fc receptor-like A (FCRLA), mRNA.
3170273		-1.7275	-1.88137	FER1L3	Homo sapiens fer-1-like 3, myoferlin (C. elegans) (FER1L3), transcript variant 2, mRNA.
50129	-1.50347	-2.63941	-1.6022	FHOD1	Homo sapiens formin homology 2 domain containing 1 (FHOD1), mRNA.
2320626		-2.40566	-2.60549	FLRT3	Homo sapiens fibronectin leucine rich transmembrane protein 3 (FLRT3), transcript variant 2, mRNA.
2710605	-1.96388	-1.68696		FMNL2	Homo sapiens formin-like 2 (FMNL2), mRNA.
540053	-1.51025	-1.99082		FOXM1	Homo sapiens forkhead box M1 (FOXM1), transcript variant 2, mRNA.
6200132		-2.06579	-1.8574	FZD9	Homo sapiens frizzled homolog 9 (Drosophila) (FZD9), mRNA.
540368	-1.60191	-1.88883	-1.90691	GAB2	Homo sapiens GRB2-associated binding protein 2 (GAB2), transcript variant 1, mRNA.
360047		-1.73575	-2.65009	GAS1	Homo sapiens growth arrest-specific 1 (GAS1), mRNA.
1070435		-8.69768	-1.71057	GAS7	Homo sapiens growth arrest-specific 7 (GAS7), transcript variant c, mRNA.
1940162		-2.91462	-1.60783	GBP2	Homo sapiens guanylate binding protein 2, interferon-inducible (GBP2), mRNA.
60196	-1.62947		-1.91795	GCSH	Homo sapiens glycine cleavage system protein H (aminomethyl carrier) (GCSH), mRNA.
6020735	-1.81254	-1.99107		GINS2	Homo sapiens GINS complex subunit 2 (Psf2 homolog) (GINS2), mRNA.
4210397	-1.85698	-3.61376		GLDC	Homo sapiens glycine dehydrogenase (decarboxylating) (GLDC), mRNA.
4590228	-1.813	-1.50307		GLRX	Homo sapiens glutaredoxin (thioltransferase) (GLRX), mRNA.
2630279	-1.81074	-1.56984		GPM6B	Homo sapiens glycoprotein M6B (GPM6B), transcript variant 1, mRNA.
1240392	-1.56455		-1.68059	GPR137B	Homo sapiens G protein-coupled receptor 137B (GPR137B), mRNA.
6200072		-2.876	-2.32191	GPR19	Homo sapiens G protein-coupled receptor 19 (GPR19), mRNA.
4890241	-2.116	-5.35672	-5.18569	GPR56	Homo sapiens G protein-coupled receptor 56 (GPR56), transcript variant 2, mRNA.
5490768	-2.27533	-5.83815	-5.47836	GPR56	Homo sapiens G protein-coupled receptor 56 (GPR56), transcript variant 3, mRNA.
1070292		-2.61511	-1.57303	GPSM2	Homo sapiens G-protein signalling modulator 2 (AGS3-like, C. elegans) (GPSM2), mRNA.
2370482		-1.66871	-1.59537	GSN	Homo sapiens gelsolin (amyloidosis, Finnish type) (GSN), transcript variant 2, mRNA.
6980382	-1.61438	-2.19179		GTSE1	Homo sapiens G-2 and S-phase expressed 1 (GTSE1), mRNA.
7000577	-1.88378		-1.61621	GYPC	Homo sapiens glycophorin C (Gerbich blood group) (GYPC), transcript variant 2, mRNA.
6290709	-1.62232	-1.63371		HADH	Homo sapiens hydroxyacyl-Coenzyme A dehydrogenase (HADH), nuclear gene encoding mitochondrial protein, mRNA.
1820594		-1.84265	-1.86928	HBEGF	Homo sapiens heparin-binding EGF-like growth factor (HBEGF), mRNA.
610201	-1.66343	-1.9319		HES6	Homo sapiens hairy and enhancer of split 6 (Drosophila) (HES6), mRNA.
3840753	-1.97271	-3.71873		HEY1	Homo sapiens hairy/enhancer-of-split related with YRPW motif 1 (HEY1), transcript variant 2, mRNA.
5960092	-1.54299	-1.64491		HIATL1	Homo sapiens hippocampus abundant transcript-like 1 (HIATL1), mRNA.
3890349	-1.51048	-2.28647		HIST1H4C	Homo sapiens histone cluster 1, H4c (HIST1H4C), mRNA.
3180367	-1.58571	-3.38434		HJURP	Homo sapiens Holliday junction recognition protein (HJURP), mRNA.
7150661	-1.8131	-1.52669	-1.67002	HK2	Homo sapiens hexokinase 2 (HK2), mRNA.
4060064	-1.59808	-2.27082	-1.65123	HMMR	Homo sapiens hyaluronan-mediated motility receptor (RHAMM) (HMMR), transcript variant 2, mRNA.
4050400	-1.5195	-1.94382		HMMR	Homo sapiens hyaluronan-mediated motility receptor (RHAMM) (HMMR), transcript variant 1, mRNA.
520184	-1.67141	-2.4767		HPCAL1	Homo sapiens hippocalcin-like 1 (HPCAL1), transcript variant 2, mRNA.
6480026	-1.54468		-1.78343	HPDL	Homo sapiens 4-hydroxyphenylpyruvate dioxygenase-like (HPDL), mRNA.
4760521	-1.61118	-2.17022		HPS5	Homo sapiens Hermansky-Pudlak syndrome 5 (HPS5), transcript variant 2, mRNA.
110110		-2.31183	-1.52297	HSPE1	Homo sapiens heat shock 10kDa protein 1 (chaperonin 10) (HSPE1), mRNA.
4570524		-2.08395	-1.66819	ICK	Homo sapiens intestinal cell (MAK-like) kinase (ICK), transcript variant 2, mRNA.
670386	-1.69562	-1.70487		ID1	Homo sapiens inhibitor of DNA binding 1, dominant negative helix-loop-helix protein (ID1), transcript variant 2, mRNA.
650241		-1.76958	-1.70701	IER5	Homo sapiens immediate early response 5 (IER5), mRNA.
6590132		-2.71594	-1.59881	IGFBP3	Homo sapiens insulin-like growth factor binding protein 3 (IGFBP3), transcript variant 2, mRNA.
5270102	-2.09922		-1.71384	IGSF11	Homo sapiens immunoglobulin superfamily, member 11 (IGSF11), transcript variant 2, mRNA.
2900674	-1.53977	-5.69237	-1.82462	IGSF3	Homo sapiens immunoglobulin superfamily, member 3 (IGSF3), transcript variant 1, mRNA.
4230608		-2.15895	-1.58357	IGSF3	Homo sapiens immunoglobulin superfamily, member 3 (IGSF3), transcript variant 1, mRNA.
4230132		-1.60616	-1.60489	ILK	Homo sapiens integrin-linked kinase (ILK), transcript variant 1, mRNA.
5870487	-1.65993	-2.14581	-2.07367	IMMP2L	Homo sapiens IMP2 inner mitochondrial membrane peptidase-like (S. cerevisiae) (IMMP2L), nuclear gene encoding mitochondrial protein, mRNA.
2340241	-1.84831	-1.89644		IMPA2	Homo sapiens inositol(myo)-1(or 4)-monophosphatase 2 (IMPA2), mRNA.
6330132	-2.05801	-1.85238	-3.20086	ISG20	Homo sapiens interferon stimulated exonuclease gene 20kDa (ISG20), mRNA.
2000368		-2.82821	-2.73	ITGA3	Homo sapiens integrin, alpha 3 (antigen CD49C, alpha 3 subunit of VLA-3 receptor) (ITGA3), transcript variant a, mRNA.
1470685	-1.56144	-3.02344		ITGB3	Homo sapiens integrin, beta 3 (platelet glycoprotein IIIa, antigen CD61) (ITGB3), mRNA.
6110731		-2.04869	-1.50305	ITPK1	Homo sapiens inositol 1,3,4-triphosphate 5/6 kinase (ITPK1), mRNA.
4830239		-1.70575	-1.54406	ITPKB	Homo sapiens inositol 1,4,5-trisphosphate 3-kinase B (ITPKB), mRNA.
2690324	-1.62473	-1.75337		ITPRIP	Homo sapiens inositol 1,4,5-triphosphate receptor interacting protein (ITPRIP), mRNA.
2970347	-1.64885	-1.67381		ITPRIP	Homo sapiens inositol 1,4,5-triphosphate receptor interacting protein (ITPRIP), mRNA.
7000397	-1.83072	-3.95975	-1.7372	KANK1	Homo sapiens KN motif and ankyrin repeat domains 1 (KANK1), transcript variant 1, mRNA.
1400427	-1.59125	-2.90264	-1.69018	KCNG1	Homo sapiens potassium voltage-gated channel, subfamily G, member 1 (KCNG1), mRNA.
5360685	-1.6024		-1.9726	KCNN2	Homo sapiens potassium intermediate/small conductance calcium-activated channel, subfamily N, member 2 (KCNN2), transcript variant 1, mRNA.
540204	-1.64702	-3.13108		KCNS3	Homo sapiens potassium voltage-gated channel, delayed-rectifier, subfamily S, member 3 (KCNS3), mRNA.
4150110	-2.14298	-1.51169	-2.32618	KIAA0114	Homo sapiens KIAA0114 (KIAA0114), non-coding RNA.
4640184	-1.65374	-1.88023	-1.8898	KIAA1026	Homo sapiens kazrin (KIAA1026), transcript variant B, mRNA.
2810201		-2.0796	-1.93154	KIF14	Homo sapiens kinesin family member 14 (KIF14), mRNA.
4120278		-2.04641	-1.60984	KIF23	Homo sapiens kinesin family member 23 (KIF23), transcript variant 2, mRNA.
2100673		-2.18924	-1.52117	KIRREL	Homo sapiens kin of IRRE like (Drosophila) (KIRREL), mRNA.
3390292		-4.52619	-2.62092	KLF9	Homo sapiens Kruppel-like factor 9 (KLF9), mRNA.
7560114		-1.61088	-1.54386	KLHDC8B	Homo sapiens kelch domain containing 8B (KLHDC8B), mRNA.
430446	-1.9835		-3.40404	KRT81	Homo sapiens keratin 81 (KRT81), mRNA.
4280672	-2.00055		-3.1615	KRT86	Homo sapiens keratin 86 (KRT86), mRNA.
3390463	-1.99374		-1.66846	KU-MEL-3	Homo sapiens KU-MEL-3 protein (KU-MEL-3), mRNA.
2630746		-1.75877	-1.55786	LAMB1	Homo sapiens laminin, beta 1 (LAMB1), mRNA.
6350161		-3.20239	-1.94089	LCP1	Homo sapiens lymphocyte cytosolic protein 1 (L-plastin) (LCP1), mRNA.
6620392	-1.7146	-2.03607		LFNG	Homo sapiens LFNG O-fucosylpeptide 3-beta-N-acetylglucosaminyltransferase (LFNG), transcript variant 1, mRNA.
5420377	-1.59123	-1.51346	-1.67884	LGALS3	Homo sapiens lectin, galactoside-binding, soluble, 3 (galectin 3) (LGALS3), mRNA.
3180672		-3.36221	-1.62669	LITAF	Homo sapiens lipopolysaccharide-induced TNF factor (LITAF), mRNA.
6020424		-2.08356	-1.5461	LMNA	Homo sapiens lamin A/C (LMNA), transcript variant 2, mRNA.
2630768		-2.00014	-1.63871	LMNA	Homo sapiens lamin A/C (LMNA), transcript variant 2, mRNA.
990113	-1.68826	-1.90423	-1.83557	LOC100127888	Homo sapiens hypothetical protein LOC100127888 (LOC100127888), non-coding RNA.
2120377	-1.57754	-1.88925		LOC100130561	PREDICTED: Homo sapiens similar to high-mobility group (nonhistone chromosomal) protein 1-like 10, transcript variant 2 (LOC100130561), mRNA.
7000010	-1.58848		-1.5945	LOC100130769	PREDICTED: Homo sapiens misc_RNA (LOC100130769), miscRNA.
2120754	-1.9118	-2.38797		LOC100130886	PREDICTED: Homo sapiens hypothetical protein LOC100130886 (LOC100130886), mRNA.
450546	-1.53364	-2.06328		LOC100132863	PREDICTED: Homo sapiens misc_RNA (LOC100132863), miscRNA.
870367	-1.73361	-1.62838		LOC100133489	PREDICTED: Homo sapiens similar to hCG1983233 (LOC100133489), mRNA.
3170338		-1.90007	-1.97468	LOC100134073	PREDICTED: Homo sapiens similar to LYPDC1 protein (LOC100134073), mRNA.
870209	-1.57322	-1.70768		LOC100134304	PREDICTED: Homo sapiens similar to hCG1983233 (LOC100134304), mRNA.
1440437		-3.39047	-1.62147	LOC151162	Homo sapiens hypothetical LOC151162 (LOC151162), non-coding RNA.
3310482		-1.81133	-1.93326	LOC285735	Homo sapiens hypothetical protein LOC285735 (LOC285735), mRNA.
6940059		-1.71558	-1.68804	LOC375295	PREDICTED: Homo sapiens hypothetical gene supported by BC013438 (LOC375295), mRNA.
6400241		-2.06702	-1.63826	LOC399937	PREDICTED: Homo sapiens similar to tripartite motif protein 39, transcript variant 1 (LOC399937), mRNA.
3390601		-3.39502	-2.70566	LOC399940	Homo sapiens tripartite motif-containing-like (LOC399940), mRNA.
730195		-1.56244	-1.68985	LOC407835	Homo sapiens mitogen-activated protein kinase kinase 2 pseudogene (LOC407835), non-coding RNA.
670066	-1.93031		-1.89019	LOC641738	PREDICTED: Homo sapiens hypothetical protein LOC641738 (LOC641738), mRNA.
990717		-1.60157	-1.90121	LOC642956	PREDICTED: Homo sapiens hypothetical LOC642956 (LOC642956), mRNA.
3870373	-1.60049	-1.93433		LOC646993	PREDICTED: Homo sapiens similar to high-mobility group box 3 (LOC646993), mRNA.
4260440	-1.71124	-3.55189		LOC647886	PREDICTED: Homo sapiens misc_RNA (LOC647886), miscRNA.
5310725		-2.06611	-2.06305	LOC651390	PREDICTED: Homo sapiens similar to tripartite motif protein 39, transcript variant 1 (LOC651390), mRNA.
5720470	-1.58532	-1.78352	-1.83076	LOC653381	PREDICTED: Homo sapiens similar to Sorbitol dehydrogenase (L-iditol 2-dehydrogenase) (LOC653381), mRNA.
6110470	-2.33986	-2.02712		LOC727761	PREDICTED: Homo sapiens similar to Deoxythymidylate kinase (thymidylate kinase), transcript variant 4 (LOC727761), mRNA.
6770746	-2.85277	-10.4066	-6.34406	LOC728715	PREDICTED: Homo sapiens similar to hCG38149 (LOC728715), mRNA.
7560364	-1.77052		-1.69689	LOC729779	PREDICTED: Homo sapiens misc_RNA (LOC729779), miscRNA.
4900408	-1.51025		-1.57701	LOC730107	PREDICTED: Homo sapiens similar to Glycine cleavage system H protein, mitochondrial (LOC730107), mRNA.
1850402	-1.54922	-1.82532	-1.90419	LOC731007	PREDICTED: Homo sapiens similar to Adenylate kinase isoenzyme 4, mitochondrial (Adenylate kinase 3-like 1) (ATP-AMP transphosphorylase) (LOC731007), mRNA.
2490328		-5.27219	-2.21588	LOC731486	PREDICTED: Homo sapiens hypothetical protein LOC731486 (LOC731486), mRNA.
5270465		-1.91448	-2.31088	LOC732393	PREDICTED: Homo sapiens similar to tripartite motif protein 27 (LOC732393), mRNA.
7200706		-3.16865	-1.60354	LOXL3	Homo sapiens lysyl oxidase-like 3 (LOXL3), mRNA.
2350091	-2.61214	-3.86189		LPXN	Homo sapiens leupaxin (LPXN), mRNA.
2490364		-1.62031	-3.64596	LUM	Homo sapiens lumican (LUM), mRNA.
70167		-3.00802	-2.01593	LY96	Homo sapiens lymphocyte antigen 96 (LY96), mRNA.
6220148	-1.67631	-1.55228	-1.60828	LYAR	Homo sapiens Ly1 antibody reactive homolog (mouse) (LYAR), mRNA.
6290341		-1.54816	-1.91755	LYPD1	Homo sapiens LY6/PLAUR domain containing 1 (LYPD1), transcript variant 2, mRNA.
2760709		-2.32238	-1.54334	LYPD1	Homo sapiens LY6/PLAUR domain containing 1 (LYPD1), transcript variant 1, mRNA.
770538	-1.73386		-1.7321	LYSMD2	Homo sapiens LysM, putative peptidoglycan-binding, domain containing 2 (LYSMD2), mRNA.
7050711	-2.78034	-2.28778	-1.75358	LYST	Homo sapiens lysosomal trafficking regulator (LYST), transcript variant 2, mRNA.
3520735	-2.0285	-2.544	-1.72717	LZTS1	Homo sapiens leucine zipper, putative tumor suppressor 1 (LZTS1), mRNA.
1430138		-1.57961	-1.92785	MAFF	Homo sapiens v-maf musculoaponeurotic fibrosarcoma oncogene homolog F (avian) (MAFF), transcript variant 1, mRNA.
4040398		-1.6484	-1.71364	MAL	Homo sapiens mal, T-cell differentiation protein (MAL), transcript variant d, mRNA.
4830204	-1.60927		-1.59922	MBP	Homo sapiens myelin basic protein (MBP), transcript variant 7, mRNA.
6770408	-1.63548	-1.76479		MCM2	Homo sapiens minichromosome maintenance complex component 2 (MCM2), mRNA.
6290494	-1.52437	-2.9218		MCM3	Homo sapiens minichromosome maintenance complex component 3 (MCM3), mRNA.
6020170	-1.91039	-2.40829		MCM4	Homo sapiens minichromosome maintenance complex component 4 (MCM4), transcript variant 1, mRNA.
2630711	-1.62491	-1.69265		MCM4	Homo sapiens minichromosome maintenance complex component 4 (MCM4), transcript variant 2, mRNA.
5690274	-1.55715	-1.75103		MCM6	Homo sapiens minichromosome maintenance complex component 6 (MCM6), mRNA.
5490068	-1.52736		-2.47952	MCOLN2	Homo sapiens mucolipin 2 (MCOLN2), mRNA.
160097	-1.51452	-2.83223		MELK	Homo sapiens maternal embryonic leucine zipper kinase (MELK), mRNA.
7550066	-1.6721		-2.10285	MERTK	Homo sapiens c-mer proto-oncogene tyrosine kinase (MERTK), mRNA.
3120544	-1.79918		-1.57634	METRN	Homo sapiens meteorin, glial cell differentiation regulator (METRN), mRNA.
5900592		-1.74332	-1.52005	MGAT1	Homo sapiens mannosyl (alpha-1,3-)-glycoprotein beta-1,2-N-acetylglucosaminyltransferase (MGAT1), mRNA.
1510019	-1.53617	-1.57037	-1.53991	MGST2	Homo sapiens microsomal glutathione S-transferase 2 (MGST2), mRNA.
6980767	-1.86846	-1.67025	-1.55226	MIA	Homo sapiens melanoma inhibitory activity (MIA), mRNA.
7330367	-2.96508		-2.78014	MLANA	Homo sapiens melan-A (MLANA), mRNA.
2120452	-1.7575	-3.83538		MLPH	Homo sapiens melanophilin (MLPH), transcript variant 2, mRNA.
3610398	-1.71387		-1.86468	MMACHC	Homo sapiens methylmalonic aciduria (cobalamin deficiency) cblC type, with homocystinuria (MMACHC), mRNA.
3520370		-1.81569	-1.76208	MSI2	Homo sapiens musashi homolog 2 (Drosophila) (MSI2), transcript variant 1, mRNA.
6200402	-1.90547		-1.66191	MT1A	Homo sapiens metallothionein 1A (MT1A), mRNA.
6620528	-1.57177		-1.52518	MT1X	Homo sapiens metallothionein 1X (MT1X), mRNA.
2230403		-1.53854	-1.56047	MTIF2	Homo sapiens mitochondrial translational initiation factor 2 (MTIF2), nuclear gene encoding mitochondrial protein, transcript variant 1, mRNA.
3170300		-3.18473	-2.69444	MTSS1	Homo sapiens metastasis suppressor 1 (MTSS1), mRNA.
1510121		-1.68132	-1.80668	MTSS1	Homo sapiens metastasis suppressor 1 (MTSS1), mRNA.
6270646	-1.85236		-2.1934	MYC	Homo sapiens v-myc myelocytomatosis viral oncogene homolog (avian) (MYC), mRNA.
6550600	-1.57219		-2.29888	MYC	Homo sapiens v-myc myelocytomatosis viral oncogene homolog (avian) (MYC), mRNA.
4670131		-1.70339	-1.97518	MYO10	Homo sapiens myosin X (MYO10), mRNA.
5910020	-1.5951	-1.61914		MYO19	Homo sapiens myosin XIX (MYO19), transcript variant 3, mRNA.
3360408	-1.54695		-1.55291	MYO9B	Homo sapiens myosin IXB (MYO9B), mRNA.
290239	-1.78954		-1.54993	NAV2	Homo sapiens neuron navigator 2 (NAV2), transcript variant 2, mRNA.
4230195	-2.28262	-3.07663	-2.46878	NAV2	Homo sapiens neuron navigator 2 (NAV2), transcript variant 2, mRNA.
520553	-1.6866	-3.75751	-1.67864	NCALD	Homo sapiens neurocalcin delta (NCALD), transcript variant 3, mRNA.
60093	-1.6321	-4.86082	-2.04598	NCALD	Homo sapiens neurocalcin delta (NCALD), mRNA.
4230021		-2.41433	-1.50036	NCK2	Homo sapiens NCK adaptor protein 2 (NCK2), transcript variant 2, mRNA.
4180204		-2.105	-1.74451	NCOR2	Homo sapiens nuclear receptor co-repressor 2 (NCOR2), transcript variant 2, mRNA.
5490376		-2.28361	-1.69828	NCOR2	Homo sapiens nuclear receptor co-repressor 2 (NCOR2), transcript variant 1, mRNA.
1050470		-2.23314	-1.81328	NDC80	Homo sapiens NDC80 homolog, kinetochore complex component (S. cerevisiae) (NDC80), mRNA.
130347	-1.53167	-1.97459		NDE1	Homo sapiens nudE nuclear distribution gene E homolog 1 (A. nidulans) (NDE1), mRNA.
670278		-6.29396	-2.3777	NES	Homo sapiens nestin (NES), mRNA.
4290037		-1.63751	-5.2988	NOV	Homo sapiens nephroblastoma overexpressed gene (NOV), mRNA.
110653		-1.52373	-1.99656	NPL	Homo sapiens N-acetylneuraminate pyruvate lyase (dihydrodipicolinate synthase) (NPL), mRNA.
540243		-1.75254	-1.69395	NPL	Homo sapiens N-acetylneuraminate pyruvate lyase (dihydrodipicolinate synthase) (NPL), mRNA.
5360347	-1.54467	-1.6355		NQO1	Homo sapiens NAD(P)H dehydrogenase, quinone 1 (NQO1), transcript variant 1, mRNA.
6330348		-2.79024	-1.6887	NT5DC3	Homo sapiens 5'-nucleotidase domain containing 3 (NT5DC3), transcript variant 2, mRNA.
3890544	-1.50382	-1.79434	-1.51664	NUP37	Homo sapiens nucleoporin 37kDa (NUP37), mRNA.
6350053	-1.70025	-2.6896		NUSAP1	Homo sapiens nucleolar and spindle associated protein 1 (NUSAP1), transcript variant 2, mRNA.
4200025	-1.86793	-2.72805	-1.54456	OAF	Homo sapiens OAF homolog (Drosophila) (OAF), mRNA.
7610561		-1.76606	-1.81673	OAT	Homo sapiens ornithine aminotransferase (gyrate atrophy) (OAT), nuclear gene encoding mitochondrial protein, mRNA.
7040241		-1.52851	-1.57466	OAT	Homo sapiens ornithine aminotransferase (gyrate atrophy) (OAT), nuclear gene encoding mitochondrial protein, mRNA.
4640209	-1.76957	-2.12026	-1.93189	OLFML2A	Homo sapiens olfactomedin-like 2A (OLFML2A), mRNA.
3940201	-1.6492	-4.69027	-3.09874	OR7E156P	Homo sapiens olfactory receptor, family 7, subfamily E, member 156 pseudogene (OR7E156P), non-coding RNA.
6760593		-3.47603	-1.82302	OSBPL10	Homo sapiens oxysterol binding protein-like 10 (OSBPL10), mRNA.
7650243		-1.76058	-1.75827	OSBPL1A	Homo sapiens oxysterol binding protein-like 1A (OSBPL1A), transcript variant OSBPL1B, mRNA.
3840747		-1.72739	-1.72563	OSGEPL1	Homo sapiens O-sialoglycoprotein endopeptidase-like 1 (OSGEPL1), mRNA.
2230543	-2.77246	-5.65222	-4.52304	OVOS2	Homo sapiens ovostatin 2 (OVOS2), mRNA.
2070451	-2.57063	-2.5163	-1.55097	PAQR8	Homo sapiens progestin and adipoQ receptor family member VIII (PAQR8), mRNA.
3420554	-1.82972	-2.87817		PBK	Homo sapiens PDZ binding kinase (PBK), mRNA.
2710041	-1.70643	-2.05644		PCLO	Homo sapiens piccolo (presynaptic cytomatrix protein) (PCLO), transcript variant 1, mRNA.
6330008	-1.99872	-1.56333		PDLIM3	Homo sapiens PDZ and LIM domain 3 (PDLIM3), mRNA.
7400653	-2.2718	-2.42143		PFKFB4	Homo sapiens 6-phosphofructo-2-kinase/fructose-2,6-biphosphatase 4 (PFKFB4), mRNA.
4280204	-1.736		-1.57929	PHB	Homo sapiens prohibitin (PHB), mRNA.
240086	-2.07128	-1.73698		PHGDH	Homo sapiens phosphoglycerate dehydrogenase (PHGDH), mRNA.
2120037	-1.74018	-1.87354	-1.66726	PIR	Homo sapiens pirin (iron-binding nuclear protein) (PIR), transcript variant 2, mRNA.
870575	-1.89168	-1.84017		PKNOX2	Homo sapiens PBX/knotted 1 homeobox 2 (PKNOX2), mRNA.
3400307	-1.84727		-2.49183	PLA1A	Homo sapiens phospholipase A1 member A (PLA1A), mRNA.
3710044	-2.11915	-7.37083	-3.29829	PLAT	Homo sapiens plasminogen activator, tissue (PLAT), transcript variant 1, mRNA.
2470161	-1.70629	-2.42957	-1.71976	PLEKHF1	Homo sapiens pleckstrin homology domain containing, family F (with FYVE domain) member 1 (PLEKHF1), mRNA.
4010397		-1.8104	-1.64005	PLEKHG3	Homo sapiens pleckstrin homology domain containing, family G (with RhoGef domain) member 3 (PLEKHG3), mRNA.
3190470	-1.57234	-2.04965		PLK4	Homo sapiens polo-like kinase 4 (Drosophila) (PLK4), mRNA.
4780139		-4.61335	-2.0141	PLP1	Homo sapiens proteolipid protein 1 (PLP1), transcript variant 2, mRNA.
2650288		-3.34257	-1.51257	PLP1	Homo sapiens proteolipid protein 1 (PLP1), transcript variant 2, mRNA.
270538		-3.12449	-1.90184	PMP22	Homo sapiens peripheral myelin protein 22 (PMP22), transcript variant 2, mRNA.
7560138		-2.71372	-1.90769	PMP22	Homo sapiens peripheral myelin protein 22 (PMP22), transcript variant 2, mRNA.
4920537	-1.53528	-2.13992		POLA2	Homo sapiens polymerase (DNA directed), alpha 2 (70kD subunit) (POLA2), mRNA.
580435	-1.66721		-1.67046	POLD2	Homo sapiens polymerase (DNA directed), delta 2, regulatory subunit 50kDa (POLD2), transcript variant 1, mRNA.
1170326	-1.52832	-2.59929		POLE2	Homo sapiens polymerase (DNA directed), epsilon 2 (p59 subunit) (POLE2), mRNA.
1300491	-1.54194	-1.86415		POLE3	Homo sapiens polymerase (DNA directed), epsilon 3 (p17 subunit) (POLE3), mRNA.
4060056	-1.66418	-1.65387		POLQ	Homo sapiens polymerase (DNA directed), theta (POLQ), mRNA.
6450274	-1.92689	-1.54006	-2.12084	POLR3G	Homo sapiens polymerase (RNA) III (DNA directed) polypeptide G (32kD) (POLR3G), mRNA.
3400037	-1.59822	-2.32435	-2.17961	POLR3G	Homo sapiens polymerase (RNA) III (DNA directed) polypeptide G (32kD) (POLR3G), mRNA.
580390	-1.5168		-1.84349	PPARGC1A	Homo sapiens peroxisome proliferator-activated receptor gamma, coactivator 1 alpha (PPARGC1A), mRNA.
6900053	-1.52917	-1.77971	-2.47155	PPFIBP2	Homo sapiens PTPRF interacting protein, binding protein 2 (liprin beta 2) (PPFIBP2), mRNA.
4830427	-1.53888	-1.67661		PPIL5	Homo sapiens peptidylprolyl isomerase (cyclophilin)-like 5 (PPIL5), transcript variant 1, mRNA.
6580593	-2.09079	-2.25321		PPP1R3C	Homo sapiens protein phosphatase 1, regulatory (inhibitor) subunit 3C (PPP1R3C), mRNA.
1940634	-1.59104	-1.80654		PRIM2A	PREDICTED: Homo sapiens primase, polypeptide 2A, 58kDa (PRIM2A), mRNA.
2370072	-1.50931		-1.6874	PRR11	Homo sapiens proline rich 11 (PRR11), mRNA.
60653		-1.90568	-1.54133	PRR7	Homo sapiens proline rich 7 (synaptic) (PRR7), mRNA.
4850674	-1.51495		-1.67587	PSAT1	Homo sapiens phosphoserine aminotransferase 1 (PSAT1), transcript variant 2, mRNA.
2680411	-1.55682	-1.68951		PTGFRN	Homo sapiens prostaglandin F2 receptor negative regulator (PTGFRN), mRNA.
4070138	-1.51735		-1.69271	PTPRU	Homo sapiens protein tyrosine phosphatase, receptor type, U (PTPRU), transcript variant 3, mRNA.
3940615	-1.56191	-1.6057	-2.22559	PUS7	Homo sapiens pseudouridylate synthase 7 homolog (S. cerevisiae) (PUS7), mRNA.
4540326		-4.63419	-1.66924	PYGB	Homo sapiens phosphorylase, glycogen; brain (PYGB), mRNA.
6900450	-1.76007	-1.55669	-1.98495	QDPR	Homo sapiens quinoid dihydropteridine reductase (QDPR), mRNA.
3460739	-1.9092	-1.82202	-2.29983	RAB17	Homo sapiens RAB17, member RAS oncogene family (RAB17), mRNA.
2600070	-1.8983	-1.96287		RAB38	Homo sapiens RAB38, member RAS oncogene family (RAB38), mRNA.
3460161	-1.59625	-2.07825		RAB3IL1	Homo sapiens RAB3A interacting protein (rabin3)-like 1 (RAB3IL1), mRNA.
3290639		-4.98836	-1.54582	RAB7B	Homo sapiens RAB7B, member RAS oncogene family (RAB7B), mRNA.
2190010	-1.58063	-2.74938		RACGAP1	Homo sapiens Rac GTPase activating protein 1 (RACGAP1), mRNA.
1470348		-2.56362	-1.65589	RAGE	Homo sapiens renal tumor antigen (RAGE), mRNA.
4890181		-2.32164	-1.55692	RAP1GAP	Homo sapiens RAP1 GTPase activating protein (RAP1GAP), mRNA.
7050600	-1.5434	-2.97191		RARA	Homo sapiens retinoic acid receptor, alpha (RARA), transcript variant 1, mRNA.
620239	-1.5057	-8.22611	-2.72134	RCAN1	Homo sapiens regulator of calcineurin 1 (RCAN1), transcript variant 3, mRNA.
2850551		-6.83474	-2.88877	RCAN1	Homo sapiens regulator of calcineurin 1 (RCAN1), transcript variant 2, mRNA.
4230554		-1.53353	-1.68478	REXO2	Homo sapiens REX2, RNA exonuclease 2 homolog (S. cerevisiae) (REXO2), mRNA.
3890309	-1.66234	-1.76635		RFC3	Homo sapiens replication factor C (activator 1) 3, 38kDa (RFC3), transcript variant 1, mRNA.
7210435	-1.6325	-2.22028		RFC4	Homo sapiens replication factor C (activator 1) 4, 37kDa (RFC4), transcript variant 1, mRNA.
5340167	-1.51986	-1.73824		RFWD3	Homo sapiens ring finger and WD repeat domain 3 (RFWD3), mRNA.
3830092	-1.76421	-2.03801		RGS10	Homo sapiens regulator of G-protein signaling 10 (RGS10), transcript variant 1, mRNA.
3440243		-4.80533	-2.62054	RHOJ	Homo sapiens ras homolog gene family, member J (RHOJ), mRNA.
6100450		-4.4885	-1.83505	RHOJ	Homo sapiens ras homolog gene family, member J (RHOJ), mRNA.
5860138	-1.89916	-1.69712	-1.54981	RIPK4	Homo sapiens receptor-interacting serine-threonine kinase 4 (RIPK4), mRNA.
3450136	-1.64911	-3.12427		RNF144	Homo sapiens ring finger protein 144 (RNF144), mRNA.
6660161	-1.73668	-2.53253		RNF144A	Homo sapiens ring finger protein 144A (RNF144A), mRNA.
5420739	-1.55089	-3.73456		ROPN1	Homo sapiens ropporin, rhophilin associated protein 1 (ROPN1), mRNA.
730521		-3.14915	-1.52186	ROPN1B	Homo sapiens ropporin, rhophilin associated protein 1B (ROPN1B), mRNA.
460291	-1.66676	-3.64726		ROPN1B	Homo sapiens ropporin, rhophilin associated protein 1B (ROPN1B), mRNA.
1940743	-1.52955		-1.64207	RPL13	Homo sapiens ribosomal protein L13 (RPL13), transcript variant 2, mRNA.
2140753	-1.72716		-2.05572	RPL14	Homo sapiens ribosomal protein L14 (RPL14), transcript variant 1, mRNA.
2450167	-1.52284		-1.80479	RPL29	Homo sapiens ribosomal protein L29 (RPL29), mRNA.
2350465	-1.5184		-2.18107	RPL29	Homo sapiens ribosomal protein L29 (RPL29), mRNA.
6660195		-1.58787	-2.29186	RPUSD3	Homo sapiens RNA pseudouridylate synthase domain containing 3 (RPUSD3), mRNA.
510731	-1.50427	-2.30514		RRM2	Homo sapiens ribonucleotide reductase M2 polypeptide (RRM2), mRNA.
6100382		-1.70718	-1.8767	RTKN	Homo sapiens rhotekin (RTKN), transcript variant 2, mRNA.
5870577		-1.80176	-2.14885	S100A13	Homo sapiens S100 calcium binding protein A13 (S100A13), transcript variant 2, mRNA.
5860707		-1.9708	-1.56825	SAAL1	Homo sapiens serum amyloid A-like 1 (SAAL1), mRNA.
4210692	-1.51381	-1.59226		SAC3D1	Homo sapiens SAC3 domain containing 1 (SAC3D1), mRNA.
1170338	-1.79143	-2.05956	-2.23817	SCARB1	Homo sapiens scavenger receptor class B, member 1 (SCARB1), mRNA.
2140128	-1.62241	-3.02459	-1.57583	SCD	Homo sapiens stearoyl-CoA desaturase (delta-9-desaturase) (SCD), mRNA.
630465		-2.38196	-1.55533	SCHIP1	Homo sapiens schwannomin interacting protein 1 (SCHIP1), mRNA.
1110048	-1.50449		-1.96672	SCRG1	Homo sapiens scrapie responsive protein 1 (SCRG1), mRNA.
6590592	-1.53297	-1.63008		SDC1	Homo sapiens syndecan 1 (SDC1), transcript variant 1, mRNA.
4590110		-1.95742	-1.53338	SEPT9	Homo sapiens septin 9 (SEPT9), mRNA.
6330504	-1.63281	-7.23931		SERTAD4	Homo sapiens SERTA domain containing 4 (SERTAD4), mRNA.
6960379		-2.53075	-2.416	SFRP1	Homo sapiens secreted frizzled-related protein 1 (SFRP1), mRNA.
1820706	-1.80698		-1.64203	SFXN4	Homo sapiens sideroflexin 4 (SFXN4), mRNA.
6560301	-1.6321	-4.7614	-1.5702	SH2B3	Homo sapiens SH2B adaptor protein 3 (SH2B3), mRNA.
4890674	-1.89874	-2.23758	-2.37848	SH3BP4	Homo sapiens SH3-domain binding protein 4 (SH3BP4), mRNA.
2570348		-1.50262	-1.53971	SHC4	Homo sapiens SHC (Src homology 2 domain containing) family, member 4 (SHC4), mRNA.
7550324		-3.64328	-1.60622	SHROOM2	Homo sapiens shroom family member 2 (SHROOM2), mRNA.
1940129	-1.50231	-5.80109		SIRPA	Homo sapiens signal-regulatory protein alpha (SIRPA), transcript variant 2, mRNA.
5360193	-1.5311	-1.61541		SIRPA	Homo sapiens signal-regulatory protein alpha (SIRPA), transcript variant 3, mRNA.
5550673	-1.68343	-1.61693		SIVA	Homo sapiens CD27-binding (Siva) protein (SIVA), transcript variant 1, mRNA.
7380561		-1.79518	-1.78823	SLC16A4	Homo sapiens solute carrier family 16, member 4 (monocarboxylic acid transporter 5) (SLC16A4), mRNA.
6350392		-2.71016	-1.60926	SLC1A4	Homo sapiens solute carrier family 1 (glutamate/neutral amino acid transporter), member 4 (SLC1A4), mRNA.
6420731	-1.78268	-1.72135		SLC20A1	Homo sapiens solute carrier family 20 (phosphate transporter), member 1 (SLC20A1), mRNA.
2340441	-2.39825	-4.64338	-2.52039	SLC22A18AS	Homo sapiens solute carrier family 22 (organic cation transporter), member 18 antisense (SLC22A18AS), mRNA.
6840747	-1.79705		-1.53826	SLC25A4	Homo sapiens solute carrier family 25 (mitochondrial carrier; adenine nucleotide translocator), member 4 (SLC25A4), nuclear gene encoding mitochondrial protein, mRNA.
6220451	-1.63913		-1.56608	SLC25A4	Homo sapiens solute carrier family 25 (mitochondrial carrier; adenine nucleotide translocator), member 4 (SLC25A4), nuclear gene encoding mitochondrial protein, mRNA.
1440300	-2.92567		-5.37433	SLC27A3	Homo sapiens solute carrier family 27 (fatty acid transporter), member 3 (SLC27A3), mRNA.
380603	-1.5089		-1.57071	SLC31A1	Homo sapiens solute carrier family 31 (copper transporters), member 1 (SLC31A1), mRNA.
2630563	-1.53369	-1.7502		SLC39A14	Homo sapiens solute carrier family 39 (zinc transporter), member 14 (SLC39A14), mRNA.
5420575	-1.52706	-2.61988		SLC3A2	Homo sapiens solute carrier family 3 (activators of dibasic and neutral amino acid transport), member 2 (SLC3A2), transcript variant 6, mRNA.
2600431	-1.56185	-3.18576		SLC43A3	Homo sapiens solute carrier family 43, member 3 (SLC43A3), mRNA.
4250670	-1.56531	-3.33281		SLC43A3	Homo sapiens solute carrier family 43, member 3 (SLC43A3), mRNA.
4290605	-1.63657	-1.5913		SLC44A1	Homo sapiens solute carrier family 44, member 1 (SLC44A1), mRNA.
2810762	-1.77173		-1.59439	SLC45A2	Homo sapiens solute carrier family 45, member 2 (SLC45A2), transcript variant 1, mRNA.
1780538	-1.51469	-1.55733		SLC6A8	Homo sapiens solute carrier family 6 (neurotransmitter transporter, creatine), member 8 (SLC6A8), mRNA.
6580441	-1.97682	-2.02328		SLCO2B1	Homo sapiens solute carrier organic anion transporter family, member 2B1 (SLCO2B1), mRNA.
50255	-1.51842	-2.39024	-2.02481	SNAI2	Homo sapiens snail homolog 2 (Drosophila) (SNAI2), mRNA.
6330730		-2.42537	-2.69139	SNAI2	Homo sapiens snail homolog 2 (Drosophila) (SNAI2), mRNA.
1070373	-1.50583	-1.91662		SNX30	Homo sapiens sorting nexin family member 30 (SNX30), mRNA.
3930356	-1.50448	-1.70852	-1.60513	SNX8	Homo sapiens sorting nexin 8 (SNX8), mRNA.
1230598	-1.60503	-1.51277		SORD	PREDICTED: Homo sapiens sorbitol dehydrogenase (SORD), mRNA.
450088		-6.18545	-1.76489	SOX10	Homo sapiens SRY (sex determining region Y)-box 10 (SOX10), mRNA.
4250167	-1.50261	-2.48589		SOX13	Homo sapiens SRY (sex determining region Y)-box 13 (SOX13), mRNA.
7320139	-2.0669	-4.90145	-1.5427	SOX8	Homo sapiens SRY (sex determining region Y)-box 8 (SOX8), mRNA.
5050382		-1.86194	-2.17227	SPARC	Homo sapiens secreted protein, acidic, cysteine-rich (osteonectin) (SPARC), mRNA.
5910349	-1.59345	-2.0428		SPC24	Homo sapiens SPC24, NDC80 kinetochore complex component, homolog (S. cerevisiae) (SPC24), mRNA.
2470689	-1.65073	-2.11035		SPHK1	Homo sapiens sphingosine kinase 1 (SPHK1), transcript variant 1, mRNA.
7100382	-1.7877	-1.5068		SPSB1	Homo sapiens splA/ryanodine receptor domain and SOCS box containing 1 (SPSB1), mRNA.
2000468	-1.72979	-2.50847	-1.56722	SRPK2	Homo sapiens SFRS protein kinase 2 (SRPK2), transcript variant 2, mRNA.
4200754	-1.74856	-4.77098		ST3GAL4	Homo sapiens ST3 beta-galactoside alpha-2,3-sialyltransferase 4 (ST3GAL4), mRNA.
4060594		-1.52331	-1.71953	ST5	Homo sapiens suppression of tumorigenicity 5 (ST5), transcript variant 3, mRNA.
2100053		-1.55729	-1.62634	ST5	Homo sapiens suppression of tumorigenicity 5 (ST5), transcript variant 2, mRNA.
1710630	-1.80473	-3.94613	-2.06492	ST6GAL1	Homo sapiens ST6 beta-galactosamide alpha-2,6-sialyltranferase 1 (ST6GAL1), transcript variant 2, mRNA.
5360025	-1.63456		-1.53976	ST8SIA1	Homo sapiens ST8 alpha-N-acetyl-neuraminide alpha-2,8-sialyltransferase 1 (ST8SIA1), mRNA.
1940487		-1.67207	-1.59573	STAT5A	Homo sapiens signal transducer and activator of transcription 5A (STAT5A), mRNA.
2060291	-1.56893		-1.76239	STOM	Homo sapiens stomatin (STOM), transcript variant 1, mRNA.
1940524	-1.77264	-4.5619	-1.7722	STS-1	Homo sapiens Cbl-interacting protein Sts-1 (STS-1), mRNA.
2350703	-1.53744	-2.15557		STX3	Homo sapiens syntaxin 3 (STX3), mRNA.
70026	-1.69723		-1.81209	SYNGR1	Homo sapiens synaptogyrin 1 (SYNGR1), transcript variant 1a, mRNA.
2760735		-7.99608	-1.88485	SYNM	Homo sapiens synemin, intermediate filament protein (SYNM), transcript variant B, mRNA.
5810278	-1.54899	-3.94137		SYTL2	Homo sapiens synaptotagmin-like 2 (SYTL2), transcript variant d, mRNA.
6760037	-1.83259	-3.57229		SYTL2	Homo sapiens synaptotagmin-like 2 (SYTL2), transcript variant e, mRNA.
4050056	-2.18671	-2.4309	-2.54527	TBC1D16	Homo sapiens TBC1 domain family, member 16 (TBC1D16), mRNA.
1770603		-1.86078	-1.67436	TCN1	Homo sapiens transcobalamin I (vitamin B12 binding protein, R binder family) (TCN1), mRNA.
6450075		-2.18708	-1.51351	TFAP2C	Homo sapiens transcription factor AP-2 gamma (activating enhancer binding protein 2 gamma) (TFAP2C), mRNA.
7570484	-1.77141	-1.89212		TFF3	Homo sapiens trefoil factor 3 (intestinal) (TFF3), mRNA.
7650358		-1.6937	-2.42747	TGFBI	Homo sapiens transforming growth factor, beta-induced, 68kDa (TGFBI), mRNA.
3190379		-1.88106	-1.6174	TGFBR3	Homo sapiens transforming growth factor, beta receptor III (TGFBR3), mRNA.
5810685		-3.80237	-2.77436	THBS1	Homo sapiens thrombospondin 1 (THBS1), mRNA.
2600164	-2.75123	-8.29542		THBS2	Homo sapiens thrombospondin 2 (THBS2), mRNA.
3780041		-2.69857	-1.51985	TIAF1	Homo sapiens TGFB1-induced anti-apoptotic factor 1 (TIAF1), mRNA.
5420743	-1.84429		-2.91942	TIMP2	PREDICTED: Homo sapiens TIMP metallopeptidase inhibitor 2 (TIMP2), mRNA.
6980541		-1.51676	-1.54177	TIMP2	Homo sapiens TIMP metallopeptidase inhibitor 2 (TIMP2), mRNA.
780270	-1.52472	-2.01879	-1.76994	TIMP2	Homo sapiens TIMP metallopeptidase inhibitor 2 (TIMP2), mRNA.
2030577		-2.99324	-2.47969	TIMP3	Homo sapiens TIMP metallopeptidase inhibitor 3 (TIMP3), mRNA.
4290209	-1.52459		-1.60726	TMC6	Homo sapiens transmembrane channel-like 6 (TMC6), mRNA.
240523	-1.9088	-1.81532		TMEM166	Homo sapiens transmembrane protein 166 (TMEM166), mRNA.
3930278	-1.73342		-1.9469	TMEM177	Homo sapiens transmembrane protein 177 (TMEM177), mRNA.
380102	-2.19465	-2.87013	-1.63296	TMEM51	Homo sapiens transmembrane protein 51 (TMEM51), mRNA.
3420541	-1.73088	-2.17316		TMEM97	Homo sapiens transmembrane protein 97 (TMEM97), mRNA.
6520725	-1.79674		-1.50971	TNFRSF14	Homo sapiens tumor necrosis factor receptor superfamily, member 14 (herpesvirus entry mediator) (TNFRSF14), mRNA.
2360672		-4.34093	-5.62224	TNFRSF19	Homo sapiens tumor necrosis factor receptor superfamily, member 19 (TNFRSF19), transcript variant 2, mRNA.
5560561		-2.85569	-1.75089	TNS3	Homo sapiens tensin 3 (TNS3), mRNA.
4220239	-1.52685		-1.79443	TOP1MT	Homo sapiens topoisomerase (DNA) I, mitochondrial (TOP1MT), nuclear gene encoding mitochondrial protein, mRNA.
3990619	-1.58289	-2.93429		TOP2A	Homo sapiens topoisomerase (DNA) II alpha 170kDa (TOP2A), mRNA.
5560246		-4.10398	-2.29007	TPM1	Homo sapiens tropomyosin 1 (alpha) (TPM1), transcript variant 3, mRNA.
610519		-4.54357	-1.66653	TPM1	Homo sapiens tropomyosin 1 (alpha) (TPM1), transcript variant 7, mRNA.
4760747		-1.97543	-1.91371	TPST1	Homo sapiens tyrosylprotein sulfotransferase 1 (TPST1), mRNA.
7510719		-1.9898	-1.64476	TRAF3IP2	Homo sapiens TRAF3 interacting protein 2 (TRAF3IP2), transcript variant 2, mRNA.
2570328		-3.46991	-1.62101	TRIB2	Homo sapiens tribbles homolog 2 (Drosophila) (TRIB2), mRNA.
7150240	-1.60932	-2.27093	-2.46133	TRIM2	Homo sapiens tripartite motif-containing 2 (TRIM2), mRNA.
3890288	-1.76061		-2.49832	TRIM63	Homo sapiens tripartite motif-containing 63 (TRIM63), mRNA.
2120112		-3.91878	-2.23102	TRIM9	Homo sapiens tripartite motif-containing 9 (TRIM9), transcript variant 1, mRNA.
3310097	-1.79275		-1.50711	TSPAN10	Homo sapiens tetraspanin 10 (TSPAN10), mRNA.
6220278		-1.63599	-2.3992	TSPAN14	Homo sapiens tetraspanin 14 (TSPAN14), mRNA.
2190220	-1.56025	-1.80986		TTF2	Homo sapiens transcription termination factor, RNA polymerase II (TTF2), mRNA.
1430053	-1.68871	-1.66846		TTLL12	Homo sapiens tubulin tyrosine ligase-like family, member 12 (TTLL12), mRNA.
3890189		-2.27405	-1.94657	TTLL4	Homo sapiens tubulin tyrosine ligase-like family, member 4 (TTLL4), mRNA.
7050543		-1.67417	-2.27828	TUBB2B	Homo sapiens tubulin, beta 2B (TUBB2B), mRNA.
1240440		-2.43972	-1.90194	TXNIP	Homo sapiens thioredoxin interacting protein (TXNIP), mRNA.
5260253	-2.02202		-4.22961	TYR	Homo sapiens tyrosinase (oculocutaneous albinism IA) (TYR), mRNA.
5820193	-1.81483	-2.52537	-1.63804	TYRO3	Homo sapiens TYRO3 protein tyrosine kinase (TYRO3), mRNA.
6620538	-1.76471		-1.69039	UBL3	Homo sapiens ubiquitin-like 3 (UBL3), mRNA.
1090370	-1.53894	-2.08392	-1.77022	UCHL5IP	Homo sapiens UCHL5 interacting protein (UCHL5IP), transcript variant 1, mRNA.
620725	-2.07392	-1.58826	-1.57002	UCK2	Homo sapiens uridine-cytidine kinase 2 (UCK2), mRNA.
4220437	-3.82923	-1.54893	-2.29577	UCN2	Homo sapiens urocortin 2 (UCN2), mRNA.
3610750	-1.56265	-1.70103		UNG	Homo sapiens uracil-DNA glycosylase (UNG), nuclear gene encoding mitochondrial protein, transcript variant 1, mRNA.
2570041	-1.72326		-1.59302	WASF3	Homo sapiens WAS protein family, member 3 (WASF3), mRNA.
5270315		-1.76128	-1.53529	WDR12	Homo sapiens WD repeat domain 12 (WDR12), mRNA.
1230615	-1.64203		-2.86064	WFDC1	Homo sapiens WAP four-disulfide core domain 1 (WFDC1), mRNA.
2450280	-1.58887	-1.72823	-1.51426	ZCCHC17	Homo sapiens zinc finger, CCHC domain containing 17 (ZCCHC17), mRNA.
5050441		-1.5372	-1.88862	ZEB2	Homo sapiens zinc finger E-box binding homeobox 2 (ZEB2), mRNA.
1090438	-1.50419	-1.50402		ZMYND8	Homo sapiens zinc finger, MYND-type containing 8 (ZMYND8), transcript variant 1, mRNA.
4760300	-1.54199	-1.584		ZMYND8	Homo sapiens zinc finger, MYND-type containing 8 (ZMYND8), transcript variant 3, mRNA.
6860593	-1.54518		-2.00698		Homo sapiens mRNA; cDNA DKFZp762M127 (from clone DKFZp762M127)
2600494	-1.50766	-1.72054			BX114951 NCI_CGAP_Brn23 Homo sapiens cDNA clone IMAGp998F144328, mRNA sequence
2230382		-2.24495	-1.83865		Homo sapiens mRNA; cDNA DKFZp686B24166 (from clone DKFZp686B24166)
