# Supplementary material for: BRN2 expression increases anoikis resistance in melanoma
Source: Oncogenesis. 2020 Jul 6;9(7):64. doi: 10.1038/s41389-020-00247-1 (PMC7338542; doi:10.1038/s41389-020-00247-1)
Supplement: Supplementary file 7 — Supplementary Information 7 [file 41389_2020_247_MOESM7_ESM.xlsx]

## Sheet: Sheet1
Ingenuity Canonical Pathways	-log(p-value)	Ratio	Molecules
Interferon Signaling	7.73	0.278	IFI35,IFI6,IFIT1,IFIT3,IFITM1,IFITM3,IRF9,ISG15,STAT1,STAT2
Atherosclerosis Signaling	5.51	0.117	CD36,COL10A1,COL3A1,F3,HRASLS,ITGA4,MMP3,NFKB1,PDGFC,PDGFD,PLA2G4A,PLA2G7,PNPLA8,TNFRSF12A
ILK Signaling	4.53	0.0865	ACTA2,FERMT2,FOS,IRS2,ITGB1,NFKB1,PDGFC,PIK3C3,PPP2CA,PPP2R5A,PPP2R5E,PTGS2,RND3,TMSB10/TMSB4X,VCL,VEGFC
Role of Tissue Factor in Cancer	4.28	0.103	CCN1,CCN2,EGR1,F3,ITGAV,ITGB1,PIK3C3,RALA,RPS6KA3,RRAS,VEGFC,YES1
Systemic Lupus Erythematosus In B Cell Signaling Pathway	4.2	0.0725	CD70,FOS,FOXO1,IFIT2,IFIT3,IRF3,IRF7,IRF9,ISG15,NFKB1,PIK3C3,PPP3R1,RALA,RRAS,STAT1,STAT2,STAT3,SYNJ1,YES1
PDGF Signaling	4.09	0.116	EIF2AK2,FOS,PDGFC,PDGFD,PIK3C3,RALA,RRAS,STAT1,STAT3,SYNJ1
T Cell Exhaustion Signaling Pathway	4	0.0859	BCL6,FOS,FOXO1,IRF9,PIK3C3,PPP2CA,PPP2R5A,PPP2R5E,RALA,RRAS,STAT1,STAT2,STAT3,TGFBR2
Pancreatic Adenocarcinoma Signaling	3.91	0.102	CDKN1A,NAPEPLD,NFKB1,PDGFC,PIK3C3,PTGS2,RALA,STAT1,STAT3,TGFBR2,VEGFC
PI3K/AKT Signaling	3.81	0.0923	CDKN1A,FOXO1,ITGA4,ITGB1,NFKB1,PPP2CA,PPP2R5A,PPP2R5E,PTGS2,RALA,RRAS,SYNJ1
Clathrin-mediated Endocytosis Signaling	3.78	0.0781	ACTA2,ARPC5,DAB2,FGF13,ITGB1,MET,MYO6,PDGFC,PDGFD,PIK3C3,PPP3R1,SH3GL2,SYNJ1,VEGFC,WASL
Activation of IRF by Cytosolic Pattern Recognition Receptors	3.75	0.131	IFIT2,IRF3,IRF7,IRF9,ISG15,NFKB1,STAT1,STAT2
JAK/Stat Signaling	3.63	0.113	CDKN1A,FOS,NFKB1,PIK3C3,RALA,RRAS,STAT1,STAT2,STAT3
Axonal Guidance Signaling	3.58	0.0557	ADAMTS1,ARPC5,BDNF,GNAI1,ITGA4,ITGB1,LNPEP,MET,MMP3,MMP7,MYL12B,NTN4,PDGFC,PDGFD,PIK3C3,PLXNB2,PPP3R1,PRKACB,RALA,RRAS,SDCBP,SEMA3A,SLIT2,SRGAP1,VEGFC,WASL
Osteoarthritis Pathway	3.5	0.0735	COL10A1,DCN,DKK1,ITGA4,ITGB1,MEF2C,MMP3,NFKB1,PDGFC,PPARG,PTGS2,PTHLH,SPP1,TGFBR2,VEGFC
Hepatic Fibrosis / Hepatic Stellate Cell Activation	3.5	0.0769	A2M,ACTA2,CCN2,COL10A1,COL3A1,COL5A2,MET,NFKB1,PDGFC,PDGFD,STAT1,TGFBR2,TIMP1,VEGFC
IGF-1 Signaling	3.41	0.0962	CCN1,CCN2,FOS,FOXO1,IRS2,PIK3C3,PRKACB,RALA,RRAS,STAT3
Tight Junction Signaling	3.34	0.0778	ACTA2,CASK,FOS,NFKB1,NSF,PPP2CA,PPP2R5A,PPP2R5E,PRKACB,SPTAN1,TGFBR2,TJP1,VCL
CDK5 Signaling	3.31	0.0935	BDNF,EGR1,FOSB,ITGB1,PPP2CA,PPP2R5A,PPP2R5E,PRKACB,RALA,RRAS
Synaptogenesis Signaling Pathway	3.31	0.0619	ARPC5,BDNF,CAMK2D,CDH2,CHN1,GRIN1,MAP1B,MARCKS,NSF,PIK3C3,PRKACB,RALA,RELN,RRAS,STXBP3,STXBP5,SYT11,WASL,YES1
Actin Cytoskeleton Signaling	3.3	0.0704	ACTA2,ARPC5,CYFIP2,FGF13,ITGA4,ITGB1,MYL12B,PDGFC,PDGFD,PIK3C3,RALA,RRAS,TMSB10/TMSB4X,VCL,WASL
ERK/MAPK Signaling	3.29	0.0733	FOS,ITGA4,ITGB1,PIK3C3,PLA2G4A,PPARG,PPP2CA,PPP2R5A,PPP2R5E,PRKACB,RALA,RRAS,STAT1,STAT3
Epithelial Adherens Junction Signaling	3.23	0.08	ACTA2,ARPC5,CDH2,MET,PTPRM,RALA,RRAS,SSX2IP,TGFBR2,VCL,WASL,YES1
HGF Signaling	3.21	0.0909	CDKN1A,FOS,ITGA4,ITGB1,MET,PIK3C3,PTGS2,RALA,RRAS,STAT3
Tec Kinase Signaling	3.11	0.0774	ACTA2,FOS,GNAI1,ITGA4,ITGB1,NFKB1,PIK3C3,RND3,STAT1,STAT2,STAT3,YES1
Ephrin Receptor Signaling	3.08	0.073	ARPC5,GNAI1,GRIN1,ITGA4,ITGB1,PDGFC,PDGFD,RALA,RRAS,SDCBP,STAT3,VEGFC,WASL
Bladder Cancer Signaling	3.04	0.0938	CDKN1A,DAPK1,FGF13,MMP3,MMP7,PDGFC,RALA,RRAS,VEGFC
PAK Signaling	3.04	0.0938	ITGA4,ITGB1,MYL12B,PDGFC,PDGFD,PIK3C3,RALA,RRAS,WASL
IL-3 Signaling	2.98	0.101	FOS,FOXO1,PIK3C3,PPP3R1,RALA,RRAS,STAT1,STAT3
Systemic Lupus Erythematosus In T Cell Signaling Pathway	2.91	0.067	BCL6,CD70,FOS,GNAI1,PIK3C3,PPP2CA,PPP2R5A,PPP2R5E,PPP3R1,RALA,RND3,RRAS,STAT3,YES1
Thrombopoietin Signaling	2.9	0.111	FOS,IRS2,PIK3C3,RALA,RRAS,STAT1,STAT3
NF-ÎºB Activation by Viruses	2.87	0.0976	EIF2AK2,ITGA4,ITGAV,ITGB1,NFKB1,PIK3C3,RALA,RRAS
Phospholipase C Signaling	2.85	0.0636	ARHGEF16,ITGA4,ITGB1,ITPR2,MARCKS,MEF2C,MYL12B,NAPEPLD,NFKB1,PLA2G4A,PPP3R1,RALA,RND3,RPS6KA3,RRAS
Germ Cell-Sertoli Cell Junction Signaling	2.85	0.0723	A2M,ACTA2,CDH2,ITGB1,PIK3C3,RALA,RND3,RRAS,TGFBR2,TJP1,VCL,WASL
Regulation of the Epithelial-Mesenchymal Transition Pathway	2.82	0.0684	CDH2,EGR1,FGF13,LOX,MET,NFKB1,PDGFD,PIK3C3,RALA,RRAS,STAT3,TGFBR2,TWIST1
IL-9 Signaling	2.81	0.152	IRS2,NFKB1,PIK3C3,STAT1,STAT3
IL-8 Signaling	2.72	0.0667	FOS,GNAI1,ITGAV,MYL12B,NAPEPLD,NFKB1,PDGFC,PIK3C3,PTGS2,RALA,RND3,RRAS,VEGFC
Colorectal Cancer Metastasis Signaling	2.67	0.061	FOS,MMP3,MMP7,NFKB1,PDGFC,PIK3C3,PRKACB,PTGS2,RALA,RND3,RRAS,STAT1,STAT3,TGFBR2,VEGFC
Ceramide Signaling	2.67	0.0909	FOS,NFKB1,PIK3C3,PPP2CA,PPP2R5A,PPP2R5E,RALA,RRAS
Actin Nucleation by ARP-WASP Complex	2.64	0.1	ARPC5,ITGA4,ITGB1,RALA,RND3,RRAS,WASL
GM-CSF Signaling	2.64	0.1	CAMK2D,PIK3C3,PPP3R1,RALA,RRAS,STAT1,STAT3
HOTAIR Regulatory Pathway	2.59	0.071	CDKN1A,FOXA1,MET,MMP3,MMP7,NFKB1,PIK3C3,SPP1,STAT3,SUZ12,TWIST1
Endothelin-1 Signaling	2.55	0.0667	FOS,GNAI1,HRASLS,ITPR2,NAPEPLD,PIK3C3,PLA2G4A,PLA2G7,PNPLA8,PTGS2,RALA,RRAS
Synaptic Long Term Depression	2.55	0.0667	GNAI1,HRASLS,ITPR2,PLA2G4A,PLA2G7,PNPLA8,PPP2CA,PPP2R5A,PPP2R5E,RALA,RRAS,RYR2
Glucocorticoid Receptor Signaling	2.54	0.0544	A2M,CDKN1A,FOS,KRT10,KRT12,KRT17,NFKB1,PIK3C3,POLR2A,PPP3R1,PRKACB,PTGS2,RALA,RRAS,SGK1,STAT1,STAT3,TGFBR2
Estrogen-Dependent Breast Cancer Signaling	2.53	0.0959	AKR1B15,FOS,HSD17B1,NFKB1,PIK3C3,RALA,RRAS
Role of JAK1, JAK2 and TYK2 in Interferon Signaling	2.49	0.167	NFKB1,STAT1,STAT2,STAT3
CNTF Signaling	2.48	0.107	PIK3C3,RALA,RPS6KA3,RRAS,STAT1,STAT3
Role of MAPK Signaling in the Pathogenesis of Influenza	2.47	0.0933	HRASLS,PLA2G4A,PLA2G7,PNPLA8,PTGS2,RALA,RRAS
Renin-Angiotensin Signaling	2.44	0.0769	FOS,ITPR2,NFKB1,PIK3C3,PRKACB,RALA,RRAS,STAT1,STAT3
Macropinocytosis Signaling	2.43	0.0921	ITGB1,MET,PDGFC,PDGFD,PIK3C3,RALA,RRAS
UVA-Induced MAPK Signaling	2.41	0.0825	FOS,PARP8,PARP9,PIK3C3,RALA,RPS6KA3,RRAS,STAT1
VEGF Signaling	2.41	0.0825	ACTA2,FOXO1,PDGFC,PIK3C3,RALA,RRAS,VCL,VEGFC
Cancer Drug Resistance By Drug Efflux	2.4	0.103	ABCB1,FOXO1,NFKB1,PTGS2,RALA,RRAS
Endocannabinoid Cancer Inhibition Pathway	2.38	0.0704	ATF3,CDKN1A,CNR1,DDIT3,GNAI1,PDGFC,PIK3C3,PRKACB,TWIST1,VEGFC
Reelin Signaling in Neurons	2.37	0.0897	ARHGEF16,CNR1,ITGA4,ITGB1,PIK3C3,RELN,YES1
FLT3 Signaling in Hematopoietic Progenitor Cells	2.34	0.0886	PIK3C3,RALA,RPS6KA3,RRAS,STAT1,STAT2,STAT3
Neuropathic Pain Signaling In Dorsal Horn Neurons	2.33	0.08	BDNF,CAMK2D,FOS,GPR37,GRIN1,ITPR2,PIK3C3,PRKACB
IL-17 Signaling	2.31	0.0875	MMP3,NFKB1,PIK3C3,PTGS2,RALA,RRAS,TIMP1
Oncostatin M Signaling	2.3	0.116	MMP3,RALA,RRAS,STAT1,STAT3
PPAR Signaling	2.3	0.0792	FOS,NFKB1,PDGFC,PDGFD,PPARG,PTGS2,RALA,RRAS
Eicosanoid Signaling	2.29	0.0984	AKR1C3,HRASLS,PLA2G4A,PLA2G7,PNPLA8,PTGS2
Opioid Signaling Pathway	2.29	0.0574	CAMK2D,FOS,FOSB,GNAI1,GRIN1,ITPR2,NFKB1,PPP3R1,PRKACB,RALA,RPS6KA3,RRAS,RYR2,YES1
PTEN Signaling	2.23	0.0714	CDKN1A,FOXO1,ITGA4,ITGB1,NFKB1,RALA,RRAS,SYNJ1,TGFBR2
B Cell Receptor Signaling	2.21	0.0632	BCL6,CAMK2D,EGR1,FOXO1,MEF2C,NFKB1,PIK3C3,PPP3R1,RALA,RRAS,SYNJ1
Breast Cancer Regulation by Stathmin1	2.2	0.0603	ARHGEF16,CAMK2D,CDKN1A,GNAI1,ITPR2,PIK3C3,PPP2CA,PPP2R5A,PPP2R5E,PRKACB,RALA,RRAS
mTOR Signaling	2.19	0.06	EIF4G3,NAPEPLD,PDGFC,PIK3C3,PPP2CA,PPP2R5A,PPP2R5E,RALA,RND3,RPS6KA3,RRAS,VEGFC
Paxillin Signaling	2.18	0.0755	ACTA2,ITGA4,ITGAV,ITGB1,PIK3C3,RALA,RRAS,VCL
Virus Entry via Endocytic Pathways	2.15	0.0748	ACTA2,CD55,CXADR,ITGA4,ITGB1,PIK3C3,RALA,RRAS
Regulation of IL-2 Expression in Activated and Anergic T Lymphocytes	2.14	0.0814	FOS,NFKB1,PPP3R1,RALA,RRAS,TGFBR2,TOB1
Integrin Signaling	2.11	0.0585	ACTA2,ARPC5,ITGA4,ITGAV,ITGB1,MYL12B,PIK3C3,RALA,RND3,RRAS,VCL,WASL
Glioma Signaling	2.11	0.0734	CAMK2D,CDKN1A,CDKN2C,PDGFC,PDGFD,PIK3C3,RALA,RRAS
Role of JAK1 and JAK3 in Î³c Cytokine Signaling	2.1	0.0896	IRS2,PIK3C3,RALA,RRAS,STAT1,STAT3
Regulation of Actin-based Motility by Rho	2.09	0.0795	ACTA2,ARPC5,ITGA4,ITGB1,MYL12B,RND3,WASL
Rac Signaling	2.08	0.0727	ARPC5,CYFIP2,ITGA4,ITGB1,NFKB1,PIK3C3,RALA,RRAS
HIF1Î± Signaling	2.06	0.0721	MMP3,MMP7,P4HTM,PDGFC,PIK3C3,RALA,RRAS,VEGFC
PI3K Signaling in B Lymphocytes	2.06	0.0672	ATF3,CAMK2D,FOS,IRS2,ITPR2,NFKB1,PPP3R1,RALA,RRAS
Dopamine-DARPP32 Feedback in cAMP Signaling	2.04	0.0629	CSNK1G1,GNAI1,GRIN1,ITPR2,KCNJ2,PPP2CA,PPP2R5A,PPP2R5E,PPP3R1,PRKACB
AMPK Signaling	2.03	0.0571	AK3,CDKN1A,FOXO1,IRS2,PIK3C3,PPM1B,PPM1D,PPM1E,PPP2CA,PPP2R5A,PPP2R5E,PRKACB
ERK5 Signaling	1.98	0.0845	FOS,MEF2C,RALA,RPS6KA3,RRAS,SGK1
Growth Hormone Signaling	1.98	0.0845	A2M,FOS,PIK3C3,RPS6KA3,STAT1,STAT3
Signaling by Rho Family GTPases	1.97	0.0542	ACTA2,ARHGEF16,ARPC5,CDH2,FOS,GNAI1,ITGA4,ITGB1,MYL12B,NFKB1,PIK3C3,RND3,WASL
fMLP Signaling in Neutrophils	1.97	0.0696	ARPC5,GNAI1,ITPR2,NFKB1,PIK3C3,PPP3R1,RALA,RRAS
Cardiac Î²-adrenergic Signaling	1.96	0.0647	NAPEPLD,PDE4D,PKIA,PPP2CA,PPP2R5A,PPP2R5E,PRKACB,RYR2,SMPDL3A
Corticotropin Releasing Hormone Signaling	1.95	0.0643	ARPC5,BDNF,CNR1,FOS,GNAI1,ITPR2,MEF2C,PRKACB,PTGS2
Glioma Invasiveness Signaling	1.95	0.0833	ITGAV,PIK3C3,RALA,RND3,RRAS,TIMP1
FAK Signaling	1.94	0.0745	ACTA2,ITGA4,ITGB1,PIK3C3,RALA,RRAS,VCL
Neuregulin Signaling	1.94	0.0745	DCN,ERRFI1,ITGA4,ITGB1,RALA,RRAS,TMEFF2
Adrenomedullin signaling pathway	1.91	0.0573	CALCRL,CFH,FOS,GPR37,ITPR2,NFKB1,PIK3C3,PPARG,PRKACB,RALA,RRAS
The Visual Cycle	1.9	0.158	AKR1B10,AKR1C3,RDH10
Gap Junction Signaling	1.88	0.0567	ACTA2,CSNK1G1,GJA3,GNAI1,ITPR2,PIK3C3,PPP3R1,PRKACB,RALA,RRAS,TJP1
Cardiac Hypertrophy Signaling (Enhanced)	1.87	0.0443	CAMK2D,CD70,FGF13,GNAI1,ITGA4,ITGB1,ITPR2,MEF2C,NAPEPLD,NFKB1,PDE4D,PIK3C3,PPP3R1,PRKACB,PTGS2,RALA,RRAS,RYR2,SMPDL3A,STAT3,TGFBR2
EGF Signaling	1.85	0.0909	FOS,ITPR2,PIK3C3,STAT1,STAT3
Role of NFAT in Regulation of the Immune Response	1.85	0.0588	CSNK1G1,FOS,GNAI1,ITPR2,MEF2C,NFKB1,PIK3C3,PPP3R1,RALA,RRAS
GDNF Family Ligand-Receptor Interactions	1.84	0.0789	FOS,IRS2,ITPR2,PIK3C3,RALA,RRAS
Phospholipases	1.82	0.0893	HRASLS,NAPEPLD,PLA2G4A,PLA2G7,PNPLA8
Cdc42 Signaling	1.81	0.065	ARPC5,EXOC6,FOS,ITGA4,ITGB1,MYL12B,RALA,WASL
Cell Cycle Regulation by BTG Family Proteins	1.81	0.108	BTG1,PPP2CA,PPP2R5A,PPP2R5E
IL-6 Signaling	1.77	0.064	A2M,ABCB1,FOS,NFKB1,PIK3C3,RALA,RRAS,STAT3
Inhibition of Matrix Metalloproteases	1.77	0.105	A2M,MMP3,MMP7,TIMP1
Chronic Myeloid Leukemia Signaling	1.76	0.0686	CDKN1A,MECOM,NFKB1,PIK3C3,RALA,RRAS,TGFBR2
Regulation of eIF4 and p70S6K Signaling	1.75	0.0596	EIF4G3,ITGA4,ITGB1,PIK3C3,PPP2CA,PPP2R5A,PPP2R5E,RALA,RRAS
RhoGDI Signaling	1.74	0.0565	ACTA2,ARHGEF16,ARPC5,CDH2,GNAI1,ITGA4,ITGB1,MYL12B,RND3,WASL
PPARÎ±/RXRÎ± Activation	1.73	0.0562	ABCA1,CD36,GK,HELZ2,MEF2C,NFKB1,PRKACB,RALA,RRAS,TGFBR2
Prolactin Signaling	1.72	0.0741	FOS,PIK3C3,RALA,RRAS,STAT1,STAT3
Neuroinflammation Signaling Pathway	1.71	0.0486	BDNF,FOS,GABRA2,GRIN1,IRF3,IRF7,MMP3,NFKB1,PIK3C3,PLA2G4A,PPP3R1,PTGS2,STAT1,TGFBR2
Telomerase Signaling	1.71	0.0673	CDKN1A,PIK3C3,PPP2CA,PPP2R5A,PPP2R5E,RALA,RRAS
Pyrimidine Ribonucleotides Interconversion	1.7	0.1	NME3,NME7,SLC25A42,SMARCA1
PEDF Signaling	1.69	0.0732	BDNF,NFKB1,PIK3C3,PPARG,RALA,RRAS
Sertoli Cell-Sertoli Cell Junction Signaling	1.68	0.0552	A2M,ACTA2,ITGA4,ITGB1,PRKACB,RALA,RRAS,SPTAN1,TJP1,VCL
VEGF Family Ligand-Receptor Interactions	1.67	0.0723	FOS,PIK3C3,PLA2G4A,RALA,RRAS,VEGFC
SPINK1 General Cancer Pathway	1.67	0.082	PIK3C3,RALA,RRAS,SPINK1,STAT3
MIF Regulation of Innate Immunity	1.66	0.0976	FOS,NFKB1,PLA2G4A,PTGS2
HER-2 Signaling in Breast Cancer	1.65	0.0714	CDKN1A,FOXO1,ITGB1,PIK3C3,RALA,RRAS
Pyrimidine Ribonucleotides De Novo Biosynthesis	1.63	0.0952	NME3,NME7,SLC25A42,SMARCA1
tRNA Splicing	1.63	0.0952	NAPEPLD,PDE4D,SMPDL3A,TRPT1
Molecular Mechanisms of Cancer	1.61	0.0443	ARHGEF16,CAMK2D,CDKN1A,CDKN2C,FOS,FOXO1,GNAI1,ITGA4,ITGB1,NFKB1,PIK3C3,PMAIP1,PRKACB,RALA,RND3,RRAS,TGFBR2
G-Protein Coupled Receptor Signaling	1.6	0.0483	CAMK2D,CNR1,GNAI1,NAPEPLD,NFKB1,PDE4D,PIK3C3,PRKACB,RALA,RGS2,RRAS,SMPDL3A,STAT3
Role of Macrophages, Fibroblasts and Endothelial Cells in Rheumatoid Arthritis	1.6	0.0471	CAMK2D,CEBPD,DKK1,FOS,MMP3,NFKB1,PDGFC,PDGFD,PIK3C3,PPP3R1,RALA,RRAS,STAT3,VEGFC
CD40 Signaling	1.59	0.0781	FOS,NFKB1,PIK3C3,PTGS2,STAT3
ErbB2-ErbB3 Signaling	1.59	0.0781	FOXO1,PIK3C3,RALA,RRAS,STAT3
Regulation of Cellular Mechanics by Calpain Protease	1.59	0.0781	ITGA4,ITGB1,RALA,RRAS,VCL
Insulin Receptor Signaling	1.59	0.0593	FOXO1,IRS2,PIK3C3,PRKACB,RALA,RRAS,SGK1,SYNJ1
Apelin Pancreas Signaling Pathway	1.59	0.093	DDIT3,NFKB1,PIK3C3,PRKACB
Glioblastoma Multiforme Signaling	1.57	0.0556	CDKN1A,FOXO1,ITPR2,PDGFC,PDGFD,PIK3C3,RALA,RND3,RRAS
Acute Myeloid Leukemia Signaling	1.56	0.0682	KITLG,NFKB1,PIK3C3,RALA,RRAS,STAT3
Prostate Cancer Signaling	1.54	0.0674	CDKN1A,FOXO1,NFKB1,PIK3C3,RALA,RRAS
Remodeling of Epithelial Adherens Junctions	1.54	0.0758	ACTA2,ARPC5,MET,RALA,VCL
Apelin Endothelial Signaling Pathway	1.54	0.0619	FOS,GNAI1,MEF2C,NFKB1,PIK3C3,RALA,RRAS
Ovarian Cancer Signaling	1.54	0.058	MMP7,PDGFC,PIK3C3,PRKACB,PTGS2,RALA,RRAS,VEGFC
CXCR4 Signaling	1.54	0.0549	EGR1,FOS,GNAI1,ITPR2,MYL12B,PIK3C3,RALA,RND3,RRAS
Leukocyte Extravasation Signaling	1.51	0.0518	ACTA2,GNAI1,ITGA4,ITGB1,MMP3,MMP7,PIK3C3,TIMP1,VCL,WASL
Endocannabinoid Developing Neuron Pathway	1.5	0.0609	CNR1,GNAI1,PIK3C3,PRKACB,RALA,RRAS,STAT3
Cholecystokinin/Gastrin-mediated Signaling	1.49	0.0603	FOS,ITPR2,MEF2C,PTGS2,RALA,RND3,RRAS
cAMP-mediated signaling	1.47	0.0491	CAMK2D,CNR1,GNAI1,NAPEPLD,PDE4D,PKIA,PPP3R1,PRKACB,RGS2,SMPDL3A,STAT3
GNRH Signaling	1.46	0.0529	CAMK2D,EGR1,FOS,GNAI1,ITPR2,NFKB1,PRKACB,RALA,RRAS
Wnt/Î²-catenin Signaling	1.46	0.0529	CDH2,CSNK1G1,DKK1,MMP7,PPP2CA,PPP2R5A,PPP2R5E,SOX4,TGFBR2
Melanocyte Development and Pigmentation Signaling	1.44	0.0638	KITLG,PIK3C3,PRKACB,RALA,RPS6KA3,RRAS
Nitric Oxide Signaling in the Cardiovascular System	1.44	0.0638	ITPR2,PDGFC,PIK3C3,PRKACB,RYR2,VEGFC
Relaxin Signaling	1.42	0.0548	FOS,GNAI1,NAPEPLD,NFKB1,PDE4D,PIK3C3,PRKACB,SMPDL3A
IL-15 Signaling	1.42	0.0704	NFKB1,PIK3C3,RALA,RRAS,STAT3
Cell Cycle: G2/M DNA Damage Checkpoint Regulation	1.41	0.0816	CDKN1A,PPM1D,TOP2B,TRIP12
GPCR-Mediated Integration of Enteroendocrine Signaling Exemplified by an L Cell	1.4	0.0694	GCG,GNAI1,GRPR,ITPR2,PRKACB
IL-7 Signaling Pathway	1.4	0.0694	BCL6,FOXO1,MET,PIK3C3,STAT1
Thrombin Signaling	1.39	0.0493	ARHGEF16,CAMK2D,GNAI1,ITPR2,MYL12B,NFKB1,PIK3C3,RALA,RND3,RRAS
Caveolar-mediated Endocytosis Signaling	1.38	0.0685	ACTA2,CD55,ITGA4,ITGAV,ITGB1
Melanoma Signaling	1.38	0.08	CDKN1A,PIK3C3,RALA,RRAS
Thyroid Cancer Signaling	1.38	0.08	BDNF,PPARG,RALA,RRAS
Methylglyoxal Degradation III	1.36	0.154	AKR1B10,AKR1C3
Angiopoietin Signaling	1.35	0.0676	FOXO1,NFKB1,PIK3C3,RALA,RRAS
Antioxidant Action of Vitamin C	1.33	0.06	HRASLS,NAPEPLD,NFKB1,PLA2G4A,PLA2G7,PNPLA8
Retinoate Biosynthesis I	1.33	0.0968	AKR1B10,AKR1C3,RDH10
P2Y Purigenic Receptor Signaling Pathway	1.32	0.0556	FOS,GNAI1,NFKB1,PIK3C3,PRKACB,RALA,RRAS
Synaptic Long Term Potentiation	1.32	0.0556	CAMK2D,GRIN1,ITPR2,PPP3R1,PRKACB,RALA,RRAS
Endocannabinoid Neuronal Synapse Pathway	1.31	0.0551	CNR1,GNAI1,GRIN1,NAPEPLD,PPP3R1,PRKACB,PTGS2
Agrin Interactions at Neuromuscular Junction	1.31	0.0658	ACTA2,ITGA4,ITGB1,RALA,RRAS
Erythropoietin Signaling	1.31	0.0658	FOS,NFKB1,PIK3C3,RALA,RRAS
Neurotrophin/TRK Signaling	1.31	0.0658	BDNF,FOS,PIK3C3,RALA,RRAS
Choline Biosynthesis III	1.3	0.143	CHPT1,NAPEPLD
Inhibition of Angiogenesis by TSP1	1.3	0.0938	CD36,CD47,TGFBR2
Role of JAK2 in Hormone-like Cytokine Signaling	1.3	0.0938	IRS2,STAT1,STAT3
Role of NFAT in Cardiac Hypertrophy	1.3	0.0476	CAMK2D,GNAI1,ITPR2,MEF2C,PIK3C3,PPP3R1,PRKACB,RALA,RRAS,TGFBR2
Sulfate Activation for Sulfonation	1.29	0.5	PAPSS1
T Cell Receptor Signaling	1.29	0.0588	FOS,NFKB1,PIK3C3,PPP3R1,RALA,RRAS
Chemokine Signaling	1.29	0.0649	CAMK2D,FOS,GNAI1,RALA,RRAS
p70S6K Signaling	1.29	0.0547	GNAI1,PIK3C3,PPP2CA,PPP2R5A,PPP2R5E,RALA,RRAS
GÎ±12/13 Signaling	1.28	0.0543	CDH2,MEF2C,MYL12B,NFKB1,PIK3C3,RALA,RRAS
MIF-mediated Glucocorticoid Regulation	1.27	0.0909	NFKB1,PLA2G4A,PTGS2
Renal Cell Carcinoma Signaling	1.27	0.0641	FOS,MET,PIK3C3,RALA,RRAS
Unfolded protein response	1.26	0.0727	CEBPD,DDIT3,HSPH1,PPARG
NRF2-mediated Oxidative Stress Response	1.25	0.0484	ACTA2,DNAJB2,FOS,GCLM,PIK3C3,RALA,RRAS,UBE2E3,UBE2K
Cyclins and Cell Cycle Regulation	1.23	0.0625	CDKN1A,CDKN2C,PPP2CA,PPP2R5A,PPP2R5E
Role of CHK Proteins in Cell Cycle Checkpoint Control	1.21	0.0702	CDKN1A,PPP2CA,PPP2R5A,PPP2R5E
Semaphorin Signaling in Neurons	1.21	0.0702	ITGB1,MET,RND3,SEMA3A
LPS-stimulated MAPK Signaling	1.2	0.061	FOS,NFKB1,PIK3C3,RALA,RRAS
Coagulation System	1.2	0.0857	A2M,F3,PROS1
IL-17A Signaling in Fibroblasts	1.2	0.0857	CEBPD,FOS,NFKB1
Extrinsic Prothrombin Activation Pathway	1.19	0.125	F3,PROS1
BMP signaling pathway	1.18	0.0602	NFKB1,PRKACB,RALA,RRAS,SOSTDC1
HIPPO signaling	1.16	0.0595	PPP2CA,PPP2R5A,PPP2R5E,TEAD2,TP53BP2
CD28 Signaling in T Helper Cells	1.16	0.0545	ARPC5,FOS,ITPR2,NFKB1,PIK3C3,PPP3R1
Calcium Signaling	1.13	0.0457	ACTA2,CAMK2D,GRIN1,ITPR2,MEF2C,PPP3R1,PRKACB,RYR2,TPM2
Glutathione Biosynthesis	1.12	0.333	GCLM
Methylglyoxal Degradation I	1.12	0.333	HAGH
S-adenosyl-L-methionine Biosynthesis	1.12	0.333	MAT2B
Retinol Biosynthesis	1.12	0.0789	AKR1B10,AKR1C3,RDH10
IL-2 Signaling	1.12	0.0656	FOS,PIK3C3,RALA,RRAS
Role of PI3K/AKT Signaling in the Pathogenesis of Influenza	1.12	0.0656	GNAI1,IRF3,NFKB1,PIK3C3
Estrogen Biosynthesis	1.09	0.0769	AKR1B15,AKR1C3,HSD17B1
Role of Pattern Recognition Receptors in Recognition of Bacteria and Viruses	1.08	0.0486	CD70,EIF2AK2,IRF3,IRF7,NFKB1,PIK3C3,RIPK2
p38 MAPK Signaling	1.08	0.0517	DDIT3,MEF2C,PLA2G4A,RPS6KA3,STAT1,TGFBR2
Mitotic Roles of Polo-Like Kinase	1.08	0.0635	PPP2CA,PPP2R5A,PPP2R5E,SLK
Cardiac Hypertrophy Signaling	1.06	0.0427	GNAI1,MEF2C,MYL12B,PIK3C3,PPP3R1,PRKACB,RALA,RND3,RRAS,TGFBR2
Death Receptor Signaling	1.06	0.0556	ACTA2,NFKB1,PARP8,PARP9,SPTAN1
PKCÎ¸ Signaling in T Lymphocytes	1.06	0.0483	CAMK2D,FOS,NFKB1,PIK3C3,PPP3R1,RALA,RRAS
T Helper Cell Differentiation	1.06	0.0625	BCL6,STAT1,STAT3,TGFBR2
CREB Signaling in Neurons	1.05	0.0439	CAMK2D,GNAI1,GRIN1,ITPR2,PIK3C3,POLR2A,PRKACB,RALA,RRAS
CCR3 Signaling in Eosinophils	1.04	0.0504	GNAI1,ITPR2,PIK3C3,PLA2G4A,RALA,RRAS
Intrinsic Prothrombin Activation Pathway	1.04	0.0732	COL10A1,COL3A1,PROS1
Role of PKR in Interferon Induction and Antiviral Response	1.04	0.0732	EIF2AK2,NFKB1,STAT1
ErbB Signaling	1.02	0.0538	FOS,FOXO1,PIK3C3,RALA,RRAS
Î±-Adrenergic Signaling	1.02	0.0538	GNAI1,ITPR2,PRKACB,RALA,RRAS
Role of RIG1-like Receptors in Antiviral Innate Immunity	1.02	0.0714	IRF3,IRF7,NFKB1
EIF2 Signaling	1.02	0.0433	ACTA2,ATF3,DDIT3,EIF2AK2,EIF4G3,PIK3C3,RALA,RRAS,WARS
Xenobiotic Metabolism Signaling	1.02	0.0409	ABCB1,AHR,CAMK2D,CHST2,NFKB1,PIK3C3,PPP2CA,PPP2R5A,PPP2R5E,RALA,RRAS
Inflammasome pathway	1.02	0.1	NEK7,NFKB1
Methylmalonyl Pathway	0.998	0.25	MMUT
Sperm Motility	0.998	0.0429	HRASLS,ITPR2,MET,PDE4D,PLA2G4A,PLA2G7,PNPLA8,PRKACB,YES1
Salvage Pathways of Pyrimidine Ribonucleotides	0.986	0.0526	DAPK1,EIF2AK2,NME3,NME7,SGK1
GÎ±q Signaling	0.983	0.0461	ITPR2,NAPEPLD,NFKB1,PIK3C3,PPP3R1,RGS2,RND3
ATM Signaling	0.972	0.0521	CDKN1A,PPM1D,PPP2CA,PPP2R5A,PPP2R5E
Amyotrophic Lateral Sclerosis Signaling	0.972	0.0521	ALS2,GRIN1,PDGFC,PIK3C3,VEGFC
TGF-Î² Signaling	0.972	0.0521	FOS,IRF7,RALA,RRAS,TGFBR2
IL-23 Signaling Pathway	0.97	0.0682	NFKB1,PIK3C3,STAT3
iNOS Signaling	0.97	0.0682	FOS,NFKB1,STAT1
GÎ±i Signaling	0.96	0.048	CNR1,GNAI1,PRKACB,RALA,RRAS,STAT3
Role of Osteoblasts, Osteoclasts and Chondrocytes in Rheumatoid Arthritis	0.952	0.0419	DKK1,FOS,FOXO1,ITGB1,MMP3,NFKB1,PIK3C3,PPP3R1,SPP1
Polyamine Regulation in Colon Cancer	0.952	0.0909	OAZ2,PPARG
Pyrimidine Deoxyribonucleotides De Novo Biosynthesis I	0.952	0.0909	NME3,NME7
Cellular Effects of Sildenafil (Viagra)	0.948	0.0476	ACTA2,GPR37,ITPR2,MYL12B,PDE4D,PRKACB
Role of Oct4 in Mammalian Embryonic Stem Cell Pluripotency	0.948	0.0667	FOXA1,KDM5B,SPP1
Production of Nitric Oxide and Reactive Oxygen Species in Macrophages	0.948	0.0432	FOS,NFKB1,PIK3C3,PPP2CA,PPP2R5A,PPP2R5E,RND3,STAT1
p53 Signaling	0.944	0.051	CDKN1A,PIK3C3,PMAIP1,TP53BP2,TP53I3
HMGB1 Signaling	0.929	0.0446	CD70,FOS,NFKB1,PIK3C3,RALA,RND3,RRAS
FAT10 Cancer Signaling Pathway	0.927	0.0652	NFKB1,STAT3,TGFBR2
Leptin Signaling in Obesity	0.908	0.0548	FOXO1,PIK3C3,PRKACB,STAT3
Non-Small Cell Lung Cancer Signaling	0.908	0.0548	ITPR2,PIK3C3,RALA,RRAS
2-oxobutanoate Degradation I	0.907	0.2	MMUT
CMP-N-acetylneuraminate Biosynthesis I (Eukaryotes)	0.907	0.2	CMAS
Glycerol Degradation I	0.907	0.2	GK
Lysine Degradation II	0.907	0.2	AASS
iCOS-iCOSL Signaling in T Helper Cells	0.903	0.0495	CAMK2D,ITPR2,NFKB1,PIK3C3,PPP3R1
Antiproliferative Role of Somatostatin Receptor 2	0.892	0.0541	CDKN1A,PIK3C3,RALA,RRAS
Adipogenesis pathway	0.89	0.0458	CEBPD,DDIT3,EGR2,FABP4,FOXO1,PPARG
IL-22 Signaling	0.889	0.0833	STAT1,STAT3
Protein Kinase A Signaling	0.883	0.0366	CAMK2D,GNAI1,ITPR2,MYL12B,NAPEPLD,NFKB1,PDE4D,PPP3R1,PRKACB,PTGS2,PTPRM,RYR2,SMPDL3A,TGFBR2
Human Embryonic Stem Cell Pluripotency	0.879	0.0455	BDNF,FOXO1,PDGFC,PDGFD,PIK3C3,TGFBR2
Dopamine Receptor Signaling	0.862	0.0526	PPP2CA,PPP2R5A,PPP2R5E,PRKACB
IL-17A Signaling in Gastric Cells	0.86	0.08	FOS,NFKB1
Role of JAK family kinases in IL-6-type Cytokine Signaling	0.86	0.08	STAT1,STAT3
VDR/RXR Activation	0.847	0.0519	CDKN1A,FOXO1,SERPINB1,SPP1
GÎ±s Signaling	0.84	0.0472	CNR1,PRKACB,RAPGEF2,RGS2,RYR2
Antiproliferative Role of TOB in T Cell Signaling	0.833	0.0769	TGFBR2,TOB1
Apelin Liver Signaling Pathway	0.833	0.0769	COL10A1,COL3A1
Chondroitin and Dermatan Biosynthesis	0.833	0.167	CHSY3
Tryptophan Degradation to 2-amino-3-carboxymuconate Semialdehyde	0.833	0.167	KYNU
Zymosterol Biosynthesis	0.833	0.167	TM7SF2
UVC-Induced MAPK Signaling	0.83	0.0588	FOS,RALA,RRAS
CD27 Signaling in Lymphocytes	0.812	0.0577	CD70,FOS,NFKB1
UVB-Induced MAPK Signaling	0.812	0.0577	FOS,PIK3C3,RPS6KA3
Phagosome Maturation	0.794	0.0429	CTSC,DYNC1I1,NSF,PIK3C3,PRDX2,PRDX5
NF-ÎºB Signaling	0.792	0.0409	EIF2AK2,NFKB1,PIK3C3,PRKACB,RALA,RRAS,TGFBR2
Phagosome Formation	0.782	0.045	ITGA4,ITGB1,MARCKS,PIK3C3,RND3
IL-4 Signaling	0.778	0.0488	PIK3C3,RALA,RRAS,SYNJ1
Role of IL-17A in Arthritis	0.777	0.0556	NFKB1,PIK3C3,PTGS2
Transcriptional Regulatory Network in Embryonic Stem Cells	0.777	0.0556	FOXC1,HIST1H4H,STAT3
Phosphatidylcholine Biosynthesis I	0.772	0.143	CHPT1
CTLA4 Signaling in Cytotoxic T Lymphocytes	0.765	0.0482	PIK3C3,PPP2CA,PPP2R5A,PPP2R5E
SPINK1 Pancreatic Cancer Pathway	0.761	0.0545	CPM,SPINK1,TGFBR2
NGF Signaling	0.76	0.0442	NFKB1,PIK3C3,RALA,RPS6KA3,RRAS
Th1 Pathway	0.76	0.0442	NFIL3,NFKB1,PIK3C3,STAT1,STAT3
TNFR2 Signaling	0.757	0.069	FOS,NFKB1
FGF Signaling	0.752	0.0476	FGF13,MET,PIK3C3,STAT3
Agranulocyte Adhesion and Diapedesis	0.749	0.0398	ACTA2,CXCL16,GNAI1,ITGA4,ITGB1,MMP3,MMP7
Sphingosine-1-phosphate Signaling	0.749	0.0439	GNAI1,PDGFC,PDGFD,PIK3C3,RND3
Fc Epsilon RI Signaling	0.728	0.0431	PIK3C3,PLA2G4A,RALA,RRAS,SYNJ1
RANK Signaling in Osteoclasts	0.727	0.0465	FOS,NFKB1,PIK3C3,PPP3R1
IL-15 Production	0.707	0.0424	IRF3,MET,NFKB1,STAT1,YES1
Endometrial Cancer Signaling	0.685	0.05	PIK3C3,RALA,RRAS
LXR/RXR Activation	0.678	0.0413	ABCA1,CD36,IRF3,NFKB1,PTGS2
RhoA Signaling	0.678	0.0413	ACTA2,ARPC5,MYL12B,RAPGEF2,RND3
Prostanoid Biosynthesis	0.674	0.111	PTGS2
IL-1 Signaling	0.669	0.044	FOS,GNAI1,NFKB1,PRKACB
G Beta Gamma Signaling	0.668	0.041	CAV2,GNAI1,PRKACB,RALA,RRAS
Superpathway of Methionine Degradation	0.652	0.0588	MAT2B,MMUT
TWEAK Signaling	0.652	0.0588	NFKB1,TNFRSF12A
FcÎ³ Receptor-mediated Phagocytosis in Macrophages and Monocytes	0.647	0.043	ACTA2,ARPC5,NAPEPLD,YES1
PXR/RXR Activation	0.644	0.0476	ABCB1,FOXO1,PRKACB
IL-17A Signaling in Airway Cells	0.631	0.0469	NFKB1,PIK3C3,STAT3
Pyridoxal 5'-phosphate Salvage Pathway	0.631	0.0469	DAPK1,EIF2AK2,SGK1
14-3-3-mediated Signaling	0.631	0.0397	FOS,FOXO1,PIK3C3,RALA,RRAS
3-phosphoinositide Biosynthesis	0.625	0.0377	EYA4,PIK3C3,PPP2R5A,PPP2R5E,PTPRM,SYNJ1
Myc Mediated Apoptosis Signaling	0.618	0.0462	PIK3C3,RALA,RRAS
Netrin Signaling	0.618	0.0462	PPP3R1,PRKACB,RYR2
Complement System	0.616	0.0556	CD55,CFH
Cell Cycle: G1/S Checkpoint Regulation	0.605	0.0455	CDKN1A,CDKN2C,FOXO1
ErbB4 Signaling	0.605	0.0455	PIK3C3,RALA,RRAS
IL-12 Signaling and Production in Macrophages	0.597	0.0385	FOS,NFKB1,PIK3C3,PPARG,STAT1
Î³-glutamyl Cycle	0.597	0.0909	GCLM
Apoptosis Signaling	0.596	0.0408	NFKB1,RALA,RRAS,SPTAN1
Th1 and Th2 Activation Pathway	0.595	0.0368	NFIL3,NFKB1,PIK3C3,STAT1,STAT3,TGFBR2
Docosahexaenoic Acid (DHA) Signaling	0.583	0.0526	FOXO1,PIK3C3
Systemic Lupus Erythematosus Signaling	0.583	0.0354	CD2BP2,FOS,PIK3C3,PRPF3,RALA,RRAS,SNRPN
Dendritic Cell Maturation	0.58	0.0364	COL10A1,COL3A1,NFKB1,PIK3C3,STAT1,STAT2
Granulocyte Adhesion and Diapedesis	0.58	0.0364	CXCL16,GNAI1,ITGA4,ITGB1,MMP3,MMP7
IL-10 Signaling	0.57	0.0435	FOS,NFKB1,STAT3
April Mediated Signaling	0.567	0.0513	FOS,NFKB1
Sumoylation Pathway	0.567	0.0396	FOS,NFKB1,RND3,ZNF217
Androgen Biosynthesis	0.565	0.0833	AKR1C3
Hematopoiesis from Multipotent Stem Cells	0.565	0.0833	KITLG
NAD biosynthesis II (from tryptophan)	0.565	0.0833	KYNU
Melatonin Signaling	0.559	0.0429	CAMK2D,GNAI1,PRKACB
TREM1 Signaling	0.559	0.0429	ITGB1,NFKB1,STAT3
Mouse Embryonic Stem Cell Pluripotency	0.558	0.0392	PIK3C3,RALA,RRAS,STAT3
D-myo-inositol (1,4,5,6)-Tetrakisphosphate Biosynthesis	0.556	0.037	EYA4,PPP2R5A,PPP2R5E,PTPRM,SYNJ1
D-myo-inositol (3,4,5,6)-tetrakisphosphate Biosynthesis	0.556	0.037	EYA4,PPP2R5A,PPP2R5E,PTPRM,SYNJ1
STAT3 Pathway	0.556	0.037	CDKN1A,RALA,RRAS,STAT3,TGFBR2
Small Cell Lung Cancer Signaling	0.548	0.0423	NFKB1,PIK3C3,PTGS2
Aryl Hydrocarbon Receptor Signaling	0.54	0.0365	AHR,CDKN1A,FOS,NCOA7,NFKB1
Hereditary Breast Cancer Signaling	0.54	0.0365	CDKN1A,PIK3C3,POLR2A,RALA,RRAS
B Cell Activating Factor Signaling	0.537	0.0488	FOS,NFKB1
Mechanisms of Viral Exit from Host Cells	0.537	0.0488	ACTA2,SH3GL2
Role of IL-17F in Allergic Inflammatory Airway Diseases	0.537	0.0488	NFKB1,RPS6KA3
Bile Acid Biosynthesis, Neutral Pathway	0.536	0.0769	AKR1C3
Cholesterol Biosynthesis I	0.536	0.0769	TM7SF2
Cholesterol Biosynthesis II (via 24,25-dihydrolanosterol)	0.536	0.0769	TM7SF2
Cholesterol Biosynthesis III (via Desmosterol)	0.536	0.0769	TM7SF2
BAG2 Signaling Pathway	0.522	0.0476	CDKN1A,NFKB1
Type II Diabetes Mellitus Signaling	0.518	0.0357	CD36,IRS2,NFKB1,PIK3C3,PPARG
Chondroitin Sulfate Degradation (Metazoa)	0.509	0.0714	ARSB
FcÎ³RIIB Signaling in B Lymphocytes	0.506	0.04	PIK3C3,RALA,RRAS
Toll-like Receptor Signaling	0.506	0.04	EIF2AK2,FOS,NFKB1
Acute Phase Response Signaling	0.499	0.0339	A2M,FOS,NFKB1,RALA,RRAS,STAT3
Chondroitin Sulfate Biosynthesis (Late Stages)	0.495	0.0455	CHST2,CHSY3
GPCR-Mediated Nutrient Sensing in Enteroendocrine Cells	0.482	0.036	GCG,GNAI1,ITPR2,PRKACB
nNOS Signaling in Neurons	0.47	0.0435	GRIN1,PPP3R1
Fatty Acid Î±-oxidation	0.462	0.0625	PTGS2
Parkinson's Signaling	0.462	0.0625	GPR37
3-phosphoinositide Degradation	0.456	0.0336	EYA4,PPP2R5A,PPP2R5E,PTPRM,SYNJ1
D-myo-inositol-5-phosphate Metabolism	0.45	0.0333	EYA4,PPP2R5A,PPP2R5E,PTPRM,SYNJ1
Gustation Pathway	0.45	0.0333	ITPR2,NAPEPLD,PDE4D,PRKACB,SMPDL3A
TNFR1 Signaling	0.446	0.0417	FOS,NFKB1
GP6 Signaling Pathway	0.444	0.0345	COL10A1,COL3A1,COL5A2,PIK3C3
D-myo-inositol (1,4,5)-trisphosphate Degradation	0.441	0.0588	SYNJ1
Natural Killer Cell Signaling	0.437	0.0342	PIK3C3,RALA,RRAS,SYNJ1
Role of NANOG in Mammalian Embryonic Stem Cell Pluripotency	0.437	0.0342	PIK3C3,RALA,RRAS,STAT3
eNOS Signaling	0.437	0.0329	ITPR2,PDGFC,PIK3C3,PRKACB,VEGFC
Th17 Activation Pathway	0.432	0.0361	AHR,NFKB1,STAT3
Aldosterone Signaling in Epithelial Cells	0.425	0.0325	DNAJB2,HSPH1,ITPR2,PIK3C3,SGK1
1D-myo-inositol Hexakisphosphate Biosynthesis II (Mammalian)	0.421	0.0556	SYNJ1
D-myo-inositol (1,3,4)-trisphosphate Biosynthesis	0.421	0.0556	SYNJ1
FAT10 Signaling Pathway	0.421	0.0556	UBA1
RAR Activation	0.418	0.0314	AKR1B10,AKR1C3,FOS,NFKB1,PRKACB,RDH10
Superpathway of Inositol Phosphate Compounds	0.418	0.0314	EYA4,PIK3C3,PPP2R5A,PPP2R5E,PTPRM,SYNJ1
Chondroitin Sulfate Biosynthesis	0.403	0.0385	CHST2,CHSY3
Cardiomyocyte Differentiation via BMP Receptors	0.403	0.0526	MEF2C
GADD45 Signaling	0.403	0.0526	CDKN1A
Methionine Degradation I (to Homocysteine)	0.403	0.0526	MAT2B
Tryptophan Degradation X (Mammalian, via Tryptamine)	0.403	0.0526	AKR1B10
Protein Ubiquitination Pathway	0.396	0.0299	DNAJB2,HSPH1,SUGT1,UBA1,UBE2E3,UBE2K,USP11,USP38
Autophagy	0.393	0.0377	CTSC,PIK3C3
Lymphotoxin Î² Receptor Signaling	0.393	0.0377	NFKB1,PIK3C3
Crosstalk between Dendritic Cells and Natural Killer Cells	0.385	0.0337	ACTA2,CAMK2D,NFKB1
Factors Promoting Cardiogenesis in Vertebrates	0.378	0.0333	DKK1,MEF2C,TGFBR2
Calcium-induced T Lymphocyte Apoptosis	0.374	0.0364	ITPR2,PPP3R1
Dermatan Sulfate Biosynthesis	0.374	0.0364	CHST2,CHSY3
Cysteine Biosynthesis III (mammalia)	0.37	0.0476	MAT2B
Endoplasmic Reticulum Stress Pathway	0.37	0.0476	DDIT3
Tryptophan Degradation III (Eukaryotic)	0.37	0.0476	KYNU
Retinoic acid Mediated Apoptosis Signaling	0.356	0.0351	PARP8,PARP9
GABA Receptor Signaling	0.35	0.0319	GABRA2,GPR37,NSF
MSP-RON Signaling Pathway	0.347	0.0345	ACTA2,PIK3C3
Apelin Cardiac Fibroblast Signaling Pathway	0.341	0.0435	CCN2
Superpathway of D-myo-inositol (1,4,5)-trisphosphate Metabolism	0.341	0.0435	SYNJ1
SAPK/JNK Signaling	0.337	0.0312	PIK3C3,RALA,RRAS
Androgen Signaling	0.327	0.0296	GNAI1,NFKB1,POLR2A,PRKACB
Apelin Cardiomyocyte Signaling Pathway	0.324	0.0306	GNAI1,MYL12B,PIK3C3
Hepatic Cholestasis	0.303	0.0281	ABCB1,CD70,GCG,NFKB1,PRKACB
Estrogen-mediated S-phase Entry	0.303	0.0385	CDKN1A
NER Pathway	0.301	0.0294	HIST1H4H,POLR2A,TOP2B
Superpathway of Cholesterol Biosynthesis	0.292	0.037	TM7SF2
Role of p14/p19ARF in Tumor Suppression	0.281	0.0357	PIK3C3
Sonic Hedgehog Signaling	0.271	0.0345	PRKACB
Hematopoiesis from Pluripotent Stem Cells	0.261	0.0333	KITLG
Hypoxia Signaling in the Cardiovascular System	0.248	0.0278	UBE2E3,UBE2K
4-1BB Signaling in T Lymphocytes	0.243	0.0312	NFKB1
Circadian Rhythm Signaling	0.234	0.0303	GRIN1
DNA Methylation and Transcriptional Repression Signaling	0.226	0.0294	HIST1H4H
Nucleotide Excision Repair Pathway	0.219	0.0286	POLR2A
tRNA Charging	0.197	0.0263	WARS
Altered T Cell and B Cell Signaling in Rheumatoid Arthritis	0	0.0256	NFKB1,SPP1
Amyloid Processing	0	0.02	PRKACB
Apelin Adipocyte Signaling Pathway	0	0.0256	GNAI1,PRKACB
Assembly of RNA Polymerase II Complex	0	0.02	POLR2A
CCR5 Signaling in Macrophages	0	0.023	FOS,GNAI1
Cell Cycle Control of Chromosomal Replication	0	0.0179	TOP2B
Dermatan Sulfate Biosynthesis (Late Stages)	0	0.0238	CHST2
Ephrin A Signaling	0	0.0213	PIK3C3
Ephrin B Signaling	0	0.0139	GNAI1
Estrogen Receptor Signaling	0	0.0219	POLR2A,RALA,RRAS
FXR/RXR Activation	0	0.024	FOXA1,FOXO1,PPARG
Glutamate Receptor Signaling	0	0.0179	GRIN1
Heparan Sulfate Biosynthesis	0	0.0152	CHST2
Heparan Sulfate Biosynthesis (Late Stages)	0	0.0169	CHST2
Huntington's Disease Signaling	0	0.0214	BDNF,NSF,PIK3C3,POLR2A,SGK1
Induction of Apoptosis by HIV1	0	0.0167	NFKB1
Iron homeostasis signaling pathway	0	0.00763	STAT3
LPS/IL-1 Mediated Inhibition of RXR Function	0	0.019	ABCA1,ABCB1,CHST2,FABP4
Mitochondrial Dysfunction	0	0.00658	PRDX5
Neuroprotective Role of THOP1 in Alzheimer's Disease	0	0.0183	PRKACB,PRSS12
Nur77 Signaling in T Lymphocytes	0	0.0208	PPP3R1
OX40 Signaling Pathway	0	0.0204	NFKB1
PD-1, PD-L1 cancer immunotherapy pathway	0	0.02	CBLB,PIK3C3
PFKFB4 Signaling Pathway	0	0.0217	PRKACB
Phototransduction Pathway	0	0.0196	PRKACB
Role of BRCA1 in DNA Damage Response	0	0.025	CDKN1A,STAT1
Role of Wnt/GSK-3Î² Signaling in the Pathogenesis of Influenza	0	0.0135	CSNK1G1
Sirtuin Signaling Pathway	0	0.0219	ABCA1,FOXO1,GABARAPL1,NFKB1,PPARG,STAT3
TR/RXR Activation	0	0.0238	AKR1C3,PIK3C3
Th2 Pathway	0	0.0233	NFKB1,PIK3C3,TGFBR2
Type I Diabetes Mellitus Signaling	0	0.0196	NFKB1,STAT1
White Adipose Tissue Browning Pathway	0	0.0234	BDNF,PPARG,PRKACB
Wnt/Ca+ pathway	0	0.0164	NFKB1
nNOS Signaling in Skeletal Muscle Cells	0	0.025	RYR2
